# Supplementary material for: Tandem mass tag-based quantitative proteomic analysis identification of succinylation related proteins in pathogenesis of thoracic aortic aneurysm and aortic dissection
Source: PeerJ. 2023 May 11;11:e15258. doi: 10.7717/peerj.15258 (PMC10183161; doi:10.7717/peerj.15258)
Supplement: Supplemental Information 6 [file peerj-11-15258-s006.xlsx]

## Sheet: Baseline characteristic
	Gender	Age (y)	Weight (kg)	Height (m)	BMI (kg/m2)	Hypertention	Smoking	Ascending aortic diameter (mm)
Control 1	Male	39	75	1.7	25.9516	No	No	—
Control 2	Male	37	53	1.65	19.4674	Yes	No	—
Control 3	Male	52	80	1.7	27.6817	No	No	—
Control 4	Male	51	77	1.78	24.3025	Yes	Yes	—
Control 5	Male	42	70	1.75	22.8571	No	No	—
Control 6	Male	47	60	1.75	19.5918	No	No	—
TAA 1	Male	62	84	1.75	27.4286	Yes	No	58
TAA 2	Male	69	51	1.61	19.6752	Yes	Yes	57
TAA 3	Male	49	70	1.68	24.8016	No	No	60
TAA 4	Male	59	70	1.74	23.1206	Yes	Yes	55
TAA 5	Male	51	65	1.65	23.8751	Yes	No	72
TAA 6	Male	49	62	1.69	21.7079	No	No	64
TAD 1	Male	57	82.5	1.72	27.8867	Yes	Yes	58
TAD 2	Male	52	74	1.71	25.3069	No	No	63
TAD 3	Male	48	64	1.65	23.5078	No	No	54
TAD 4	Male	47	60	1.68	21.2585	Yes	No	50
TAD 5	Male	65	70	1.68	24.8016	Yes	No	55
TAD 6	Male	56	80	1.75	26.1224	Yes	No	57

## Sheet: qRT-PCR
Sample	GAPDH Ct	OXCT1 Ct
Control 1	18.1607	28.4303
Control 1	18.1732	28.2271
Control 1	18.2637	28.411
TAA 1	18.2147	29.1215
TAA 1	18.0374	29.1363
TAA 1	18.1235	29.1544
TAD 1	17.7564	28.9264
TAD 1	17.7993	29.0373
TAD 1	17.8758	29.0824
Control 2	18.0736	28.2361
Control 2	18.1337	28.2722
Control 2	18.0645	28.1937
TAA 2	18.1245	29.2466
TAA 2	18.1313	29.2879
TAA 2	18.1648	29.3223
TAD 2	17.9272	28.8628
TAD 2	18.1064	29.2096
TAD 2	17.8604	29.0524
Control 3	18.1745	28.4471
Control 3	18.0682	28.4804
Control 3	18.2819	28.4363
TAA 3	18.1287	29.0787
TAA 3	18.131	28.981
TAA 3	18.2131	29.0631
TAD 3	18.0582	29.2411
TAD 3	18.1129	29.145
TAD 3	18.1152	29.2035
