# Supplementary material for: Tandem mass tag-based quantitative proteomic analysis identification of succinylation related proteins in pathogenesis of thoracic aortic aneurysm and aortic dissection
Source: PeerJ. 2023 May 11;11:e15258. doi: 10.7717/peerj.15258 (PMC10183161; doi:10.7717/peerj.15258)
Supplement: Supplemental Information 7 — All proteins identified by TMT proteomics. These data were used for statistical analysis to identify differentially expressed proteins. [file peerj-11-15258-s007.xlsx]

## Sheet: Run1
Checked	Protein FDR Confidence: Combined	Master	Accession	Description	Exp. q-value: Combined	Sum PEP Score	Coverage [%]	# Peptides	# PSMs	# Unique Peptides	# Protein Groups	# AAs	MW [kDa]	calc. pI	Score Sequest HT: Sequest HT	# Peptides (by Search Engine): Sequest HT	# Razor Peptides	Abundances (Scaled): F1: 126, Control	Abundances (Scaled): F1: 127N, Sample	Abundances (Scaled): F1: 127C, Sample	Abundances (Scaled): F1: 128N, Sample	Abundances (Scaled): F1: 128C, Sample	Abundances (Scaled): F1: 129N, Sample	Abundances (Scaled): F1: 129C, Sample	Abundances (Normalized): F1: 126, Control	Abundances (Normalized): F1: 127N, Sample	Abundances (Normalized): F1: 127C, Sample	Abundances (Normalized): F1: 128N, Sample	Abundances (Normalized): F1: 128C, Sample	Abundances (Normalized): F1: 129N, Sample	Abundances (Normalized): F1: 129C, Sample	Abundance: F1: 126, Control	Abundance: F1: 127N, Sample	Abundance: F1: 127C, Sample	Abundance: F1: 128N, Sample	Abundance: F1: 128C, Sample	Abundance: F1: 129N, Sample	Abundance: F1: 129C, Sample	Found in Sample: [S1] F1: 126, Control	Found in Sample: [S2] F1: 127N, Sample	Found in Sample: [S3] F1: 127C, Sample	Found in Sample: [S4] F1: 128N, Sample	Found in Sample: [S5] F1: 128C, Sample	Found in Sample: [S6] F1: 129N, Sample	Found in Sample: [S7] F1: 129C, Sample	Modifications
FALSE	High	IsMasterProtein	Q09666	Neuroblast differentiation-associated protein AHNAK OS=Homo sapiens OX=9606 GN=AHNAK PE=1 SV=2	0	3136.12	80	354	958	353	1	5890	628.7	6.15	3418.24	354	1	102.6	98.3	106.2	100.2	104.5	88.3	99.9	116688	111794	120855	113990	118881	100430	113606	112544	109218	111489	113990	117530	91521.9	111562	High	High	High	High	High	High	High	TMT6plex [K134; K181; K203; K243; K252; K263; K344; K369; K371; K387; K390; K428; K445; K482; K489; K497; K499; K513; K530; K537; K582; K584; K627; K642; K663; K679; K693; K707; K712; K721; K727; K730; K763; K800; K828; K833; K842; K848; K855; K876; K928; K956; K961; K970; K997; K1012; K1024; K1033; K1049; K1056; K1077; K1080; K1082; K1091; K1111; K1125; K1140; K1152; K1177; K1219; K1225; K1232; …
FALSE	High	IsMasterProtein	P21333	Filamin-A OS=Homo sapiens OX=9606 GN=FLNA PE=1 SV=4	0	2920.22	72	176	1593	5	1	2647	280.6	6.06	6696.82	176	270	94.7	105.1	99	101.3	94.8	99.8	105.3	145404	161357	152080	155481	145645	153203	161708	140241	157639	140295	155481	143989	139614	158798	High	High	High	High	High	High	High	Carbamidomethyl [C53; C205; C210; C478; C483; C574; C623; C631; C649; C717; C733; C796; C810; C1018; C1157; C1260; C1353; C1402; C1453; C1686; C1689; C1912; C1920; C1997; C2107; C2160; C2199; C2293; C2378; C2476; C2479; C2543; C2582; C2601]; TMT6plex [K33; K42; K43; K58; K87; K88; K120; K127; K135; K179; K220; K270; K278; K299; K300; K331; K355; K367; K376; K383; K400; K427; K498; K504; K516; K52…
FALSE	High	IsMasterProtein	Q60FE6	Filamin A OS=Homo sapiens OX=9606 GN=FLNA PE=2 SV=1	0	2848.77	73	172	1557	1	1	2612	277.3	6.05	6552.12	172	0	94.9	101.9	104.4	89.4	98.2	102.6	108.6	616.4	662.4	678.5	580.9	638.3	666.4	705.7	594.5	647.1	625.9	580.9	631	607.3	693	High	High	High	High	High	High	High	Carbamidomethyl [C26; C178; C183; C451; C456; C547; C596; C604; C622; C690; C706; C769; C783; C991; C1130; C1233; C1326; C1375; C1426; C1618; C1651; C1654; C1877; C1885; C1962; C2072; C2125; C2164; C2258; C2343; C2441; C2444; C2508; C2547; C2566]; TMT6plex [K15; K16; K31; K60; K61; K93; K100; K108; K152; K193; K243; K251; K272; K273; K304; K328; K340; K349; K356; K373; K400; K471; K477; K489; K49…
FALSE	High	IsMasterProtein	P35749	Myosin-11 OS=Homo sapiens OX=9606 GN=MYH11 PE=1 SV=3	0	2273.16	62	173	1213	5	1	1972	227.2	5.5	4746.36	173	251	92.4	104.9	94.1	104.7	86.2	97.5	120.3	112535	127762	114604	127551	105065	118800	146608	108540	124818	105723	127551	103871	108262	143970	High	High	High	High	High	High	High	TMT6plex [K12; K18; K33; K42; K51; K54; K67; K68; K73; K78; K137; K143; K184; K189; K190; K203; K216; K232; K235; K362; K363; K380; K426; K547; K552; K562; K572; K583; K594; K613; K620; K633; K644; K658; K663; K685; K689; K738; K744; K752; K817; K828; K842; K857; K863; K876; K881; K889; K917; K982; K996; K1021; K1023; K1031; K1055; K1082; K1087; K1088; K1106; K1111; K1112; K1152; K1180; K1181; K1…
FALSE	High	IsMasterProtein	A0A024QZJ6	Myosin, heavy polypeptide 11, smooth muscle, isoform CRA_b OS=Homo sapiens OX=9606 GN=MYH11 PE=3 SV=1	0	2253.36	62	169	1209	1	1	1938	223.4	5.53	4724.9	169	0	90.4	133.5	83.2	108.3	80.4	91.7	112.5	372.1	549.6	342.5	445.9	331.3	377.8	463.3	358.9	536.9	316	445.9	327.5	344.3	455	High	High	High	High	High	High	High	TMT6plex [K12; K18; K33; K42; K51; K54; K67; K68; K73; K78; K137; K143; K184; K189; K190; K203; K216; K232; K235; K362; K363; K380; K426; K547; K552; K562; K572; K583; K594; K613; K620; K633; K644; K658; K663; K685; K689; K738; K744; K752; K817; K828; K842; K857; K863; K876; K881; K889; K917; K982; K996; K1021; K1023; K1031; K1055; K1082; K1087; K1088; K1106; K1111; K1112; K1152; K1180; K1181; K1…
FALSE	High	IsMasterProtein	A0A024RAB6	Heparan sulfate proteoglycan 2 (Perlecan), isoform CRA_b OS=Homo sapiens OX=9606 GN=HSPG2 PE=4 SV=1	0	2198.86	58	165	830	1	1	4346	463.7	6.51	3554.3	165	0	98.8	102.6	98.7	104.9	100.7	83.2	111.1	1420.4	1474.7	1419.5	1509	1448.5	1196.6	1597	1370	1440.7	1309.5	1509	1432	1090.5	1568.3	High	High	High	High	High	High	High	Carbamidomethyl [C154; C161; C167; C240; C247; C252; C299; C305; C314; C323; C330; C336; C343; C349; C358; C383; C434; C686; C766; C769; C771; C784; C794; C797; C806; C809; C824; C847; C876; C879; C881; C1081; C1083; C1092; C1095; C1111; C1142; C1145; C1204; C1218; C1230; C1232; C1242; C1248; C1250; C1485; C1487; C1496; C1499; C1583; C1653; C1748; C1842; C1888; C2072; C2221; C2266; C2317; C2362; …
FALSE	High	IsMasterProtein	P98160	Basement membrane-specific heparan sulfate proteoglycan core protein OS=Homo sapiens OX=9606 GN=HSPG2 PE=1 SV=4	0	2170.67	57	165	817	1	1	4391	468.5	6.51	3504.91	165	207	99.4	102	98.9	105.2	102.4	84.2	108	65589.2	67334.8	65277.6	69422.1	67612.3	55583.8	71269.1	63260.4	65783.1	60218.9	69422.1	66843.9	50653.5	69986.8	High	High	High	High	High	High	High	Carbamidomethyl [C199; C206; C212; C285; C292; C297; C344; C350; C359; C368; C375; C381; C388; C394; C403; C428; C479; C731; C811; C814; C816; C829; C839; C842; C851; C854; C869; C892; C921; C924; C926; C1126; C1128; C1137; C1140; C1156; C1187; C1190; C1249; C1263; C1275; C1277; C1287; C1293; C1295; C1530; C1532; C1541; C1544; C1628; C1698; C1793; C1887; C1933; C2117; C2266; C2311; C2362; C2407; …
FALSE	High	IsMasterProtein	Q9Y490	Talin-1 OS=Homo sapiens OX=9606 GN=TLN1 PE=1 SV=3	0	2170.64	73	153	656	138	1	2541	269.6	6.07	2961.71	153	20	90.5	103.6	98.7	108	91.8	92.7	114.6	53470	61218.8	58323	63788.2	54212.6	54775.5	67676.7	51571.5	59808	53803.2	63788.2	53596.5	49916.9	66459	High	High	High	High	High	High	High	TMT6plex [K15; K57; K58; K66; K98; K106; K137; K164; K234; K254; K263; K268; K284; K295; K316; K345; K357; K406; K427; K613; K673; K685; K721; K786; K841; K869; K910; K911; K943; K957; K999; K1025; K1062; K1068; K1077; K1086; K1096; K1161; K1170; K1171; K1306; K1314; K1332; K1361; K1401; K1415; K1431; K1500; K1522; K1530; K1541; K1604; K1645; K1654; K1751; K1766; K1780; K1874; K1901; K1917; K1933…
FALSE	High	IsMasterProtein	P35580	Myosin-10 OS=Homo sapiens OX=9606 GN=MYH10 PE=1 SV=3	0	1974.05	63	161	901	111	1	1976	228.9	5.54	3472.11	161	45	114.7	106.6	99.7	84.6	112.8	88.6	93	93734	87110	81450.8	69102	92151.2	72342.4	75935.3	90405.9	85102.5	75138.7	69102	91103.9	65925.6	74569	High	High	High	High	High	High	High	TMT6plex [K33; K34; K51; K67; K68; K73; K78; K106; K184; K189; K190; K232; K323; K348; K362; K363; K380; K426; K547; K552; K562; K572; K583; K587; K594; K620; K644; K646; K658; K685; K689; K738; K744; K785; K817; K828; K842; K857; K863; K870; K881; K889; K917; K945; K946; K996; K1021; K1023; K1031; K1055; K1059; K1082; K1106; K1111; K1131; K1152; K1180; K1181; K1188; K1216; K1226; K1234; K1241; K…
FALSE	High	IsMasterProtein	A0A024R1N1	Myosin, heavy polypeptide 9, non-muscle, isoform CRA_a OS=Homo sapiens OX=9606 GN=MYH9 PE=3 SV=1	0	1927.28	62	157	880	122	1	1960	226.4	5.6	3516.8	157	1	109.8	98.6	101.3	87.9	110.7	103	88.6	71648.1	64346	66114.3	57366.5	72190.6	67173.9	57818.8	69104.2	62863.1	60990.7	57366.5	71370.1	61215.5	56778.5	High	High	High	High	High	High	High	TMT6plex [K14; K29; K38; K47; K63; K64; K66; K102; K139; K180; K185; K186; K199; K225; K228; K299; K355; K356; K373; K419; K540; K545; K555; K565; K576; K580; K587; K606; K613; K637; K651; K678; K679; K682; K731; K737; K745; K778; K810; K821; K835; K850; K856; K860; K882; K938; K989; K1014; K1022; K1024; K1048; K1052; K1075; K1080; K1081; K1099; K1145; K1173; K1174; K1181; K1193; K1209; K1219; K1…
FALSE	High	IsMasterProtein	A0A024R462	Fibronectin 1, isoform CRA_n OS=Homo sapiens OX=9606 GN=FN1 PE=4 SV=1	0	1838.85	68	122	746	77	1	2355	259	5.73	3135.16	122	64	120.7	98.8	107	84.8	126	88.7	74	82740.5	67748.4	73326.7	58130	86355.1	60785.1	50726.6	79802.8	66187.1	67644.2	58130	85373.6	55393.4	49813.9	High	High	High	High	High	High	High	Carbamidomethyl [C52; C76; C78; C87; C97; C123; C125; C135; C141; C179; C186; C213; C215; C258; C260; C308; C333; C335; C342; C360; C374; C386; C401; C446; C461; C470; C496; C498; C508; C518; C543; C545; C555; C561; C587; C589; C2175; C2202; C2204; C2220; C2245; C2247; C2257; C2264; C2286; C2288; C2290; C2336; C2340]; TMT6plex [K49; K57; K90; K100; K116; K149; K180; K185; K203; K248; K249; K324; …
FALSE	High	IsMasterProtein	A0A384MDM4	Epididymis secretory sperm binding protein OS=Homo sapiens OX=9606 PE=2 SV=1	0	1619.32	52	113	633	106	1	2871	312	4.93	2571.59	113	8	103.2	109.1	95.6	110.4	92.9	82.4	106.3	74114.8	78332.4	68666	79307.2	66714.5	59153	76364.8	71483.3	76527.2	63344.7	79307.2	65956.3	53906.1	74990.8	High	High	High	High	High	High	High	Carbamidomethyl [C59; C67; C68; C80; C85; C89; C94; C100; C102; C111; C145; C150; C154; C166; C168; C177; C186; C195; C204; C209; C210; C221; C224; C231; C244; C250; C257; C262; C271; C286; C292; C299; C304; C313; C315; C328; C336; C345; C358; C359; C360; C365; C377; C528; C534; C582; C587; C596; C598; C617; C623; C637; C639; C652; C661; C670; C748; C750; C763; C769; C776; C781; C805; C811; C816;…
FALSE	High	IsMasterProtein	Q15149	Plectin OS=Homo sapiens OX=9606 GN=PLEC PE=1 SV=3	0	1551.39	54	231	337	68	1	4684	531.5	5.96	1388.76	231	169	110.1	93.6	99	100.6	102.5	94.9	99.3	41737.2	35466.4	37523.5	38153.1	38846.2	35973.2	37660.8	40255.3	34649.1	34615.6	38153.1	38404.7	32782.4	36983.2	High	High	High	High	High	High	High	TMT6plex [K28; K268; K338; K346; K386; K462; K469; K493; K581; K597; K740; K772; K810; K877; K908; K915; K932; K953; K961; K977; K1028; K1127; K1150; K1175; K1186; K1210; K1224; K1250; K1266; K1438; K1508; K1552; K1573; K1718; K1725; K1792; K1801; K1815; K1833; K1896; K1908; K1986; K1994; K2068; K2099; K2182; K2198; K2255; K2339; K2350; K2409; K2463; K2473; K2487; K2553; K2564; K2636; K2652; K266…
FALSE	High	IsMasterProtein	D9ZGF2	Collagen, type VI, alpha 3 OS=Homo sapiens OX=9606 GN=COL6A3 PE=2 SV=1	0	1364.98	46	130	549	12	1	3177	343.5	6.68	2178.17	130	142	116.5	80.6	104.2	80.5	118.2	99.7	100.4	56757	39269.1	50761.7	39235.6	57588.2	48567.1	48927	54741.8	38364.1	46827.9	39235.6	56933.7	44259.2	48046.7	High	High	High	High	High	High	High	TMT6plex [K302; K310; K370; K414; K430; K443; K505; K516; K551; K560; K573; K585; K652; K699; K869; K885; K896; K904; K964; K976; K1001; K1014; K1048; K1088; K1156; K1231; K1281; K1292; K1347; K1380; K1403; K1418; K1472; K1491; K1518; K1551; K1708; K1754; K1788; K1856; K1913; K1931; K1946; K2027; K2035; K2052; K2196; K2355; K2367; K2384; K2386; K2474; K2483]; Oxidation [M578; M616; M1086; M1910; …
FALSE	High	IsMasterProtein	P02768	Serum albumin OS=Homo sapiens OX=9606 GN=ALB PE=1 SV=2	0	1333.7	87	72	1276	2	1	609	69.3	6.28	5270.88	72	0	112.8	71.6	88.8	93.3	94	136	103.5	7386.5	4685.3	5812.3	6108.5	6156.3	8901.8	6776.1	7124.2	4577.3	5361.9	6108.5	6086.3	8112.2	6654.2	High	High	High	High	High	High	High	Carbamidomethyl [C58; C77; C86; C99; C114; C115; C125; C148; C192; C193; C201; C224; C269; C270; C277; C289; C302; C303; C313; C340; C384; C385; C393; C416; C472; C485; C500; C501; C511; C538; C582; C583; C591]; TMT6plex [K36; K44; K65; K75; K88; K97; K117; K130; K160; K161; K183; K186; K198; K205; K214; K219; K229; K249; K257; K264; K286; K298; K300; K305; K310; K337; K341; K347; K375; K383; K39…
FALSE	High	IsMasterProtein	B7ZW00	COL6A3 protein OS=Homo sapiens OX=9606 GN=COL6A3 PE=2 SV=1	0	1262.56	50	120	530	2	1	2570	278	8.15	2100.12	120	0	142.7	79	91.3	76.4	118.4	89.6	102.6	640.2	354.4	409.5	342.8	531.3	401.8	460.5	617.5	346.2	377.8	342.8	525.3	366.2	452.2	High	High	High	High	High	High	High	TMT6plex [K98; K109; K144; K153; K166; K178; K228; K262; K278; K289; K297; K357; K369; K394; K407; K441; K481; K549; K624; K674; K685; K740; K773; K796; K811; K865; K884; K911; K944; K1101; K1147; K1181; K1249; K1306; K1324; K1339; K1420; K1428; K1445; K1589; K1748; K1760; K1777; K1779; K1867; K1876]; Oxidation [M171; M209; M479; M1303; M1385; M1394; M1572; M1884]; Carbamidomethyl [C1228; C1422; …
FALSE	High	IsMasterProtein	Q59EG0	Basement membrane-specific heparan sulfate proteoglycan core protein variant (Fragment) OS=Homo sapiens OX=9606 PE=2 SV=1	0	1227.38	63	87	413	2	1	2331	246.3	7.23	1869.52	87	0	140.1	52.2	65.4	63	261.6	52.6	65	398.9	148.6	186.2	179.4	744.5	149.7	184.9	384.7	145.2	171.8	179.4	736	136.4	181.6	High	High	High	High	High	High	High	Carbamidomethyl [C57; C206; C251; C302; C347; C398; C443; C540; C591; C636; C733; C931; C983; C1074; C1125; C1173; C1361; C1400; C1406; C1450; C1495; C1536; C1581; C1587; C1587; C1587; C1587; C1759; C1820; C1828; C1833; C1839; C1861; C2016; C2042; C2048; C2080; C2087; C2093; C2099; C2104; C2106; C2295; C2329]; Deamidated:18O(1) [N255; N544; N590; N639; N640; N641; N1395; N1499; N1563; N1564; N158…
FALSE	High	IsMasterProtein	F6KPG5	Albumin (Fragment) OS=Homo sapiens OX=9606 PE=2 SV=1	0	1209.72	90	73	1130	3	1	585	66.5	6.04	4378.94	73	128	124	60.7	80.5	92.9	92.4	146.6	102.8	142553	69781	92542.6	106757	106196	168553	118205	137492	68172.9	85371	106757	104989	153602	116079	High	High	High	High	High	High	High	Carbamidomethyl [C34; C53; C62; C75; C90; C91; C101; C124; C168; C169; C177; C200; C245; C246; C253; C265; C278; C279; C289; C316; C360; C361; C369; C392; C448; C461; C476; C477; C487; C514; C558; C559; C567]; TMT6plex [K12; K20; K41; K51; K64; K73; K93; K106; K136; K137; K159; K162; K174; K181; K190; K195; K205; K225; K233; K240; K262; K274; K276; K281; K286; K313; K317; K323; K351; K359; K372; …
FALSE	High	IsMasterProtein	P18206	Vinculin OS=Homo sapiens OX=9606 GN=VCL PE=1 SV=4	0	1157.81	75	86	610	11	1	1134	123.7	5.66	2390.73	86	117	91.4	110	97.4	105	92.9	90.9	112.3	55253.9	66504.6	58876.5	63453.7	56156.8	54955.2	67871.7	53292.1	64972	54313.8	63453.7	55518.6	50080.6	66650.5	High	High	High	High	High	High	High	TMT6plex [K35; K59; K71; K80; K87; K133; K162; K170; K199; K210; K228; K236; K261; K267; K276; K308; K316; K326; K352; K366; K426; K444; K453; K476; K496; K544; K581; K584; K607; K639; K655; K666; K699; K708; K720; K731; K732; K778; K792; K802; K815; K830; K862; K881; K889; K992; K1020; K1064; K1103; K1115]; Oxidation [M26; M74; M94; M154; M168; M190; M195; M209; M331; M350; M533; M534; M591; M69…
FALSE	High	IsMasterProtein	Q14204	Cytoplasmic dynein 1 heavy chain 1 OS=Homo sapiens OX=9606 GN=DYNC1H1 PE=1 SV=5	0	1155.48	41	158	254	158	1	4646	532.1	6.4	1008.94	158	0	97	103.3	103	101.4	103.6	97	94.5	26582.6	28294.1	28224.3	27786	28379.8	26576.7	25893.1	25638.8	27642.1	26037	27786	28057.3	24219.3	25427.2	High	High	High	High	High	High	High	TMT6plex [K120; K129; K235; K305; K337; K352; K506; K531; K551; K576; K634; K652; K663; K671; K736; K748; K767; K809; K810; K846; K856; K902; K933; K948; K954; K1017; K1099; K1100; K1111; K1148; K1242; K1263; K1265; K1286; K1301; K1330; K1338; K1347; K1371; K1464; K1483; K1496; K1526; K1580; K1610; K1687; K1707; K1729; K1849; K1865; K1878; K1912; K2004; K2033; K2034; K2043; K2104; K2148; K2257; K…
FALSE	High	IsMasterProtein	H0YDN1	Plectin OS=Homo sapiens OX=9606 GN=PLEC PE=1 SV=9	0	1145.53	55	162	239	1	1	3447	387.8	6.05	1011.96	162	0	107.7	123.5	72.6	96	98.3	102.9	98.9	9.6	11.1	6.5	8.6	8.8	9.2	8.9	9.3	10.8	6	8.6	8.7	8.4	8.7	High	High	High	High	High	High	High	TMT6plex [K158; K228; K236; K276; K352; K359; K383; K471; K487; K630; K662; K700; K767; K798; K805; K822; K843; K851; K867; K918; K1017; K1040; K1065; K1076; K1100; K1114; K1140; K1156; K1328; K1399; K1415; K1426; K1469; K1524; K1604; K1655; K1666; K1678; K1694; K1787; K1816; K1869; K1937; K1945; K1946; K1994; K2021; K2048; K2115; K2147; K2232; K2235; K2266; K2268; K2314; K2331; K2353; K2611; K26…
FALSE	High	IsMasterProtein	Q14315	Filamin-C OS=Homo sapiens OX=9606 GN=FLNC PE=1 SV=3	0	1125.33	56	134	363	116	1	2725	290.8	5.97	1371.94	134	4	81.1	104.5	93.4	118.6	80.8	102	119.7	23924.4	30823.5	27549.6	34967	23819.8	30075.3	35303.7	23075	30113.2	25414.6	34967	23549.1	27407.6	34668.5	High	High	High	High	High	High	High	TMT6plex [K35; K36; K51; K80; K120; K128; K172; K189; K343; K377; K394; K431; K492; K498; K510; K514; K524; K544; K573; K588; K615; K621; K669; K671; K686; K717; K734; K737; K804; K823; K832; K871; K901; K911; K931; K968; K970; K977; K1037; K1064; K1073; K1088; K1106; K1157; K1254; K1299; K1367; K1394; K1438; K1445; K1584; K1586; K1638; K1671; K1818; K1839; K1901; K1907; K1935; K1945; K1968; K199…
FALSE	High	IsMasterProtein	O15230	Laminin subunit alpha-5 OS=Homo sapiens OX=9606 GN=LAMA5 PE=1 SV=8	0	1088.73	43	123	323	121	1	3695	399.5	7.02	1301.37	123	2	81.8	100.8	101.5	115.7	94.1	106.9	99.2	25888	31897	32097.6	36609.7	29761.9	33806.8	31387	24968.8	31161.9	29610.2	36609.7	29423.6	30808.1	30822.3	High	High	High	High	High	High	High	Carbamidomethyl [C64; C82; C103; C106; C215; C300; C302; C309; C408; C447; C449; C494; C496; C506; C515; C517; C526; C529; C538; C541; C543; C571; C605; C607; C616; C619; C629; C632; C634; C644; C650; C755; C758; C773; C776; C778; C790; C797; C799; C804; C808; C811; C826; C831; C841; C850; C859; C1346; C1471; C1481; C1484; C1486; C1491; C1498; C1500; C1552; C1574; C1577; C1579; C1589; C1596; C159…
FALSE	High	IsMasterProtein	Q56G89	Serum albumin OS=Homo sapiens OX=9606 PE=2 SV=1	0	1030.67	77	67	1009	2	1	609	69	6.2	3837.3	67	0	103	73.1	100.6	90.6	108.8	131.1	92.8	64.9	46.1	63.4	57.1	68.6	82.6	58.5	62.6	45	58.5	57.1	67.8	75.3	57.4	High	High	High	High	High	High	High	Carbamidomethyl [C58; C77; C86; C99; C114; C115; C125; C148; C192; C193; C201; C224; C269; C270; C277; C289; C302; C303; C384; C385; C393; C416; C472; C476; C485; C538; C582; C583; C591]; TMT6plex [K36; K44; K65; K75; K88; K97; K117; K130; K160; K161; K183; K186; K198; K205; K214; K219; K229; K249; K257; K264; K286; K298; K300; K305; K310; K347; K375; K383; K396; K402; K413; K426; K438; K490; K54…
FALSE	High	IsMasterProtein	Q96RW7	Hemicentin-1 OS=Homo sapiens OX=9606 GN=HMCN1 PE=1 SV=2	0	1024.99	33	135	221	109	1	5635	613	6.49	926.72	135	28	100.8	112.8	95.2	96.5	115.1	90.8	88.8	24263.3	27151.2	22921	23220.9	27714	21854.7	21375.2	23401.8	26525.5	21144.7	23220.9	27399	19916.2	20990.6	High	High	High	High	High	High	High	TMT6plex [K72; K101; K127; K163; K220; K245; K290; K300; K373; K410; K477; K488; K669; K734; K875; K1009; K1016; K1085; K1104; K1115; K1172; K1206; K1291; K1362; K1414; K1442; K1478; K1489; K1492; K1513; K1533; K1549; K1583; K1664; K1677; K1721; K1875; K1956; K1990; K2047; K2092; K2261; K2328; K2337; K2351; K2422; K2490; K2515; K2657; K2671; K2682; K2813; K2920; K2953; K3045; K3046; K3059; K3095;…
FALSE	High	IsMasterProtein	Q05707	Collagen alpha-1(XIV) chain OS=Homo sapiens OX=9606 GN=COL14A1 PE=1 SV=3	0	1024.91	52	72	392	72	1	1796	193.4	5.3	1533.87	72	0	107.1	89.1	87.5	112	116.6	94.5	93.2	37290.6	31016.6	30443.4	38980.5	40586.8	32894.5	32422.7	35966.6	30301.8	28084.2	38980.5	40125.5	29976.7	31839.3	High	High	High	High	High	High	High	TMT6plex [K71; K83; K106; K109; K194; K218; K250; K270; K295; K346; K394; K410; K462; K488; K591; K655; K665; K672; K754; K796; K805; K825; K857; K916; K928; K960; K984; K990; K1004; K1050; K1064; K1093; K1101; K1183; K1199; K1200; K1222; K1231; K1241; K1266; K1311; K1326; K1359; K1370; K1376; K1431]; Oxidation [M445; M459; M657; M770; M785; M914; M1002; M1036; M1074; M1157; M1233; M1235; M1251; …
FALSE	High	IsMasterProtein	C0JYY2	Apolipoprotein B (Including Ag(X) antigen), isoform CRA_a OS=Homo sapiens OX=9606 GN=APOB PE=4 SV=1	0	1015.9	38	148	246	147	1	4563	515.2	7.05	982.41	148	1	103.2	147.3	99.5	70	84.9	124.4	70.7	28935.7	41283.3	27898.8	19627	23783.3	34856.8	19819.5	27908.3	40331.9	25736.8	19627	23513	31765	19462.9	High	High	High	High	High	High	High	TMT6plex [K93; K110; K147; K157; K174; K229; K252; K262; K273; K287; K314; K327; K507; K518; K525; K539; K557; K576; K590; K612; K613; K654; K669; K707; K717; K732; K742; K797; K930; K967; K1034; K1043; K1052; K1099; K1100; K1202; K1240; K1280; K1305; K1344; K1415; K1436; K1450; K1556; K1586; K1593; K1661; K1702; K1724; K1730; K1750; K1778; K1781; K1802; K1813; K1828; K1837; K1930; K1967; K1982; …
FALSE	High	IsMasterProtein	B3KXA2	cDNA FLJ45031 fis, clone BRAWH3018548, highly similar to Vinculin OS=Homo sapiens OX=9606 PE=2 SV=1	0	991.634	76	76	539	1	1	1006	110.2	6.25	2124.53	76	0																						High	High	High	High	High	High	High	TMT6plex [K14; K60; K89; K97; K126; K137; K155; K163; K188; K194; K203; K235; K243; K253; K279; K293; K353; K371; K380; K403; K423; K471; K508; K511; K534; K566; K582; K593; K626; K635; K647; K658; K659; K705; K719; K729; K742; K757; K789; K808; K816; K851; K879; K923; K962]; Oxidation [M21; M81; M95; M117; M122; M136; M277; M460; M461; M518; M625; M668; M675; M724; M726; M825; M826; M827; M857; …
FALSE	High	IsMasterProtein	P01024	Complement C3 OS=Homo sapiens OX=9606 GN=C3 PE=1 SV=2	0	933.332	63	99	284	99	1	1663	187	6.4	1139.3	99	0	111.2	88.1	111.3	88.7	98.3	114.2	88.2	38885.8	30791.3	38909.8	30994.7	34362.2	39934.5	30847.3	37505.1	30081.7	35894.5	30994.7	33971.7	36392.3	30292.3	High	High	High	High	High	High	High	Carbamidomethyl [C559; C627; C720; C727; C728; C873; C1158; C1358; C1389; C1458; C1489; C1513; C1518; C1537; C1646; C1661]; TMT6plex [K65; K66; K73; K119; K155; K176; K225; K241; K249; K289; K322; K408; K427; K428; K497; K556; K566; K584; K600; K607; K608; K622; K633; K678; K721; K722; K779; K783; K796; K812; K813; K879; K891; K904; K913; K959; K1050; K1051; K1071; K1084; K1111; K1113; K1155; K11…
FALSE	High	IsMasterProtein	A0A0S2Z3G9	Actinin alpha 4 isoform 1 (Fragment) OS=Homo sapiens OX=9606 GN=ACTN4 PE=2 SV=1	0	883.362	73	66	406	30	1	911	104.8	5.44	1642.53	66	53	97.5	109.8	100.8	99.5	94.7	90.8	106.9	40384.7	45507	41777.6	41217.6	39240.6	37613.2	44304.1	38950.8	44458.3	38540	41217.6	38794.6	34276.9	43506.9	High	High	High	High	High	High	High	Carbamidomethyl [C60; C173; C351; C793; C879]; Deamidated:18O(1) [N223; N680; N703; N726; N803]; TMT6plex [K50; K66; K83; K122; K140; K166; K214; K217; K233; K239; K255; K273; K300; K323; K331; K363; K378; K395; K417; K432; K450; K535; K592; K622; K632; K643; K668; K691; K701; K723; K779; K791; K853; K859; K899]; Succinyl [K50; K122; K140; K166; K217; K255; K378; K592; K668; K701; K723; K859; K89…
FALSE	High	IsMasterProtein	P08670	Vimentin OS=Homo sapiens OX=9606 GN=VIM PE=1 SV=4	0	875.891	92	63	863	53	1	466	53.6	5.12	3368.56	63	16	94.3	107.8	100.7	100.3	91.7	84.8	120.5	80788	92312.8	86253.2	85910.7	78573.7	72639.9	103185	77919.6	90185.4	79569	85910.7	77680.7	66196.7	101329	High	High	High	High	High	High	High	Oxidation [M14; M154; M183; M193; M347; M372; M376]; TMT6plex [K97; K104; K120; K129; K139; K143; K168; K188; K223; K235; K236; K262; K282; K292; K294; K334; K373; K390; K402; K439]; Propionyl [K188; K373]; Deamidated:18O(1) [N98; N305; N306; N350; N357]; Succinyl [K104; K139; K143; K334; K373; K390; K439]; Carbamidomethyl [C328]
FALSE	High	IsMasterProtein	A0A024R694	Actinin, alpha 1, isoform CRA_a OS=Homo sapiens OX=9606 GN=ACTN1 PE=2 SV=1	0	855.557	73	64	429	2	1	892	103	5.41	1723.04	64	65	91.9	107.2	96.7	106.6	92.5	92.4	112.8	24905.3	29056.6	26222	28903.3	25066.3	25054.6	30575.3	24021	28387	24189.9	28903.3	24781.4	22832.2	30025.2	High	High	High	High	High	High	High	TMT6plex [K31; K47; K64; K103; K121; K147; K195; K198; K214; K220; K236; K254; K281; K312; K344; K376; K398; K413; K420; K431; K492; K516; K563; K577; K603; K633; K649; K682; K684; K704; K834; K840]; Succinyl [K31; K103; K121; K147; K198; K220; K376; K420; K577; K649; K682; K704; K840]; Carbamidomethyl [C41; C154; C180; C332; C370; C480; C860]; Oxidation [M276; M306; M309; M354; M748; M796; M830;…
FALSE	High	IsMasterProtein	B4E2F9	cDNA FLJ57038, highly similar to Filamin-A OS=Homo sapiens OX=9606 PE=2 SV=1	0	853.458	69	52	402	3	1	780	82.5	6.55	1701.93	52	0	92.6	96.4	101.6	99.9	96.2	106.4	107	958.4	997.5	1051.3	1033.6	996.1	1101.6	1107.5	924.4	974.5	969.8	1033.6	984.8	1003.9	1087.6	High	High	High	High	High	High	High	TMT6plex [K15; K133; K147; K157; K158; K222; K252; K266; K298; K317; K348; K350; K373; K413; K422; K443; K479; K494; K520; K538; K550; K606; K633; K646; K692; K717; K740; K754; K756; K764]; Oxidation [M33; M307; M340; M607; M623; M722]; Deamidated:18O(1) [N720; N721]; Carbamidomethyl [C130; C240; C293; C332; C426; C511; C609; C612; C676; C715; C734]; Succinyl [K15; K317; K692; K717; K740; K754; K…
FALSE	High	IsMasterProtein	A0A024RC65	HCG1991735, isoform CRA_a OS=Homo sapiens OX=9606 GN=hCG_1991735 PE=4 SV=1	0	842.3	60	91	210	87	1	1657	189.1	6.48	898.79	91	5	104.4	97.2	107	95	104.3	87.9	104.3	22221.2	20694.5	22779.8	20221	22216.9	18724.6	22199	21432.2	20217.6	21014.5	20221	21964.4	17063.7	21799.6	High	High	High	High	High	High	High	TMT6plex [K51; K80; K88; K130; K174; K186; K191; K201; K241; K266; K302; K348; K368; K401; K431; K477; K503; K556; K567; K590; K615; K622; K641; K672; K684; K806; K811; K841; K891; K916; K935; K942; K953; K968; K988; K997; K1035; K1037; K1053; K1077; K1083; K1096; K1111; K1128; K1155; K1185; K1230; K1278; K1368; K1389; K1445; K1455; K1458; K1464; K1475; K1477; K1516; K1528; K1541; K1586; K1604]; …
FALSE	High	IsMasterProtein	P11532	Dystrophin OS=Homo sapiens OX=9606 GN=DMD PE=1 SV=3	0	841.29	39	127	179	89	1	3685	426.5	5.88	747.67	127	39	85.3	107.2	96.2	107.3	90.7	89.6	123.6	18602	23375.1	20970.2	23383.1	19774.9	19530.8	26931.9	17941.5	22836.4	19345.1	23383.1	19550.2	17798.4	26447.3	High	High	High	High	High	High	High	TMT6plex [K79; K105; K138; K211; K225; K226; K405; K456; K458; K466; K560; K578; K584; K602; K632; K657; K760; K762; K802; K867; K919; K930; K961; K1049; K1085; K1086; K1114; K1116; K1164; K1188; K1195; K1237; K1238; K1288; K1377; K1400; K1412; K1449; K1457; K1463; K1482; K1491; K1524; K1539; K1558; K1596; K1639; K1652; K1679; K1707; K1721; K1730; K1781; K1792; K1808; K1814; K1857; K1883; K1898; …
FALSE	High	IsMasterProtein	B7Z565	cDNA FLJ54739, highly similar to Alpha-actinin-1 OS=Homo sapiens OX=9606 PE=2 SV=1	0	822.955	76	60	425	2	1	822	94.7	5.69	1696.68	60	0	90.8	99.3	100.8	102.3	97.3	96	113.4	2566.9	2806.9	2847.5	2891.9	2751.1	2713.5	3205.4	2475.8	2742.2	2626.8	2891.9	2719.8	2472.8	3147.7	High	High	High	High	High	High	High	Carbamidomethyl [C89; C115; C267; C305; C415; C709; C790]; Oxidation [M211; M241; M244; M289; M683; M700; M701; M713; M717; M726; M760; M775]; Succinyl [K38; K56; K82; K133; K155; K311; K355; K512; K584; K617; K639; K770]; TMT6plex [K38; K56; K82; K130; K133; K149; K155; K171; K189; K216; K247; K279; K311; K333; K348; K355; K366; K427; K451; K498; K512; K538; K568; K584; K617; K619; K639; K764; K…
FALSE	High	IsMasterProtein	Q13813	Spectrin alpha chain, non-erythrocytic 1 OS=Homo sapiens OX=9606 GN=SPTAN1 PE=1 SV=3	0	802.708	55	119	166	3	1	2472	284.4	5.35	699.87	119	116	110.1	107.6	95.7	97.7	97.5	90.4	101	22344.2	21841.4	19419.4	19837.1	19785.5	18360.3	20511.6	21550.9	21338.1	17914.5	19837.1	19560.6	16731.7	20142.5	High	High	High	High	High	High	High	TMT6plex [K39; K73; K81; K101; K137; K168; K189; K214; K227; K229; K272; K274; K310; K312; K381; K485; K522; K532; K592; K602; K610; K633; K646; K661; K718; K756; K757; K770; K803; K824; K862; K871; K909; K920; K930; K969; K981; K1002; K1022; K1082; K1110; K1131; K1138; K1209; K1252; K1288; K1313; K1326; K1369; K1417; K1419; K1473; K1485; K1500; K1519; K1543; K1570; K1580; K1588; K1646; K1668; K1…
FALSE	High	IsMasterProtein	A0A0D9SF54	Spectrin alpha chain, non-erythrocytic 1 OS=Homo sapiens OX=9606 GN=SPTAN1 PE=1 SV=1	0	798.887	55	117	165	1	1	2457	282.7	5.34	695.1	117	0	97.4	111.3	92.6	103.1	68.8	89.1	137.6	289.8	331.1	275.3	306.6	204.7	264.9	409.4	279.5	323.5	254	306.6	202.4	241.4	402	High	High	High	High	High	High	High	TMT6plex [K39; K73; K81; K101; K137; K168; K189; K214; K227; K229; K272; K274; K310; K312; K381; K485; K522; K532; K592; K602; K610; K633; K646; K661; K718; K756; K757; K770; K803; K824; K862; K871; K909; K920; K930; K969; K981; K1002; K1022; K1090; K1111; K1118; K1189; K1232; K1268; K1293; K1306; K1349; K1397; K1399; K1453; K1465; K1480; K1499; K1523; K1550; K1560; K1569; K1631; K1653; K1683; K1…
FALSE	High	IsMasterProtein	D2JYH4	Actin, alpha 2, smooth muscle, aorta OS=Homo sapiens OX=9606 GN=ACTA2 PE=3 SV=1	0	790.265	75	30	1332	2	1	377	42	5.39	5079.71	30	35	95.5	100.3	96.6	101.6	92.4	112.1	101.5	35701	37487.2	36122	37999.5	34554.6	41917.6	37971	34433.4	36623.3	33322.7	37999.5	34161.9	38199.5	37287.8	High	High	High	High	High	High	High	Carbamidomethyl [C219; C259; C287]; TMT6plex [K52; K63; K70; K86; K115; K193; K217; K240; K286; K293; K328; K330; K338; K375]; Deamidated:18O(1) [N80; N164; N227; N282; N298; N299]; Oxidation [M46; M49; M84; M178; M192; M229; M271; M285; M307; M327]; Succinyl [K52; K63; K86; K193; K217; K240; K293; K328]; Propionyl [K86; K240; K328]
FALSE	High	IsMasterProtein	A0A024RAM4	Microtubule-associated protein 1B, isoform CRA_b OS=Homo sapiens OX=9606 GN=MAP1B PE=4 SV=1	0	768.645	42	85	167	83	1	2468	270.5	4.81	713.87	85	3	92.1	96.5	102.4	118.7	93.4	86.1	110.7	17422	18235.9	19362.4	22450.3	17659.1	16276.4	20938.7	16803.4	17815.7	17861.9	22450.3	17458.4	14832.7	20562	High	High	High	High	High	High	High	TMT6plex [K80; K98; K197; K213; K347; K366; K373; K390; K394; K414; K429; K446; K504; K512; K519; K531; K546; K550; K555; K562; K570; K576; K579; K583; K599; K605; K610; K617; K623; K750; K821; K844; K852; K855; K866; K868; K880; K1038; K1051; K1070; K1176; K1191; K1198; K1217; K1232; K1240; K1250; K1287; K1393; K1419; K1432; K1457; K1461; K1469; K1476; K1514; K1529; K1627; K1769; K1777; K1808; K…
FALSE	High	IsMasterProtein	A0A2R8Y4T1	Tensin-1 OS=Homo sapiens OX=9606 GN=TNS1 PE=1 SV=1	0	746.728	54	76	224	6	1	1860	199.4	8.34	938.12	76	78	91.5	103.3	91.6	108.1	93.8	92.8	118.9	21240.8	23983.4	21274.7	25107.5	21780.6	21542.8	27609.5	20486.6	23430.7	19626	25107.5	21533.1	19631.9	27112.7	High	High	High	High	High	High	High	Oxidation [M603; M860; M862; M1567; M1636; M1644; M1853]; TMT6plex [K70; K194; K235; K241; K260; K299; K428; K436; K445; K456; K514; K563; K583; K876; K958; K997; K1030; K1088; K1096; K1170; K1514; K1586; K1590; K1603; K1627; K1640; K1641; K1664; K1692; K1705; K1719; K1745; K1765; K1813; K1851; K1859]; Succinyl [K235; K260; K1088]; Carbamidomethyl [C67; C69; C157; C237; C240; C349; C417; C947; C1…
FALSE	High	IsMasterProtein	P55268	Laminin subunit beta-2 OS=Homo sapiens OX=9606 GN=LAMB2 PE=1 SV=2	0	734.245	49	76	251	76	1	1798	195.9	6.52	1015.78	76	0	80.2	97.6	97.1	121.1	89.6	112.9	101.6	16462.4	20032.1	19934.4	24859.2	18386.7	23170	20865.6	15877.9	19570.5	18389.6	24859.2	18177.7	21114.8	20490.2	High	High	High	High	High	High	High	Oxidation [M619; M729; M1535]; Carbamidomethyl [C47; C68; C77; C88; C91; C182; C202; C321; C324; C344; C386; C389; C407; C423; C438; C484; C491; C493; C552; C682; C749; C908; C924; C927; C929; C965; C968; C983; C986; C988; C1000; C1007; C1107; C1114; C1116; C1155; C1187; C1190; C1193; C1437; C1442; C1797]; TMT6plex [K86; K87; K399; K494; K617; K690; K758; K1322; K1376; K1382; K1520; K1601; K1603;…
FALSE	High	IsMasterProtein	A0A3B3ISX9	Tenascin-X OS=Homo sapiens OX=9606 GN=TNXB PE=1 SV=1	0	730.135	36	111	160	5	1	4491	485.1	5.34	633.09	111	107	91.7	98.3	76.5	128.1	87.6	110.4	107.4	14200.5	15218.1	11847.9	19835.8	13556.7	17088.2	16621.1	13696.3	14867.4	10929.7	19835.8	13402.6	15572.5	16322	High	High	High	High	High	High	High	Carbamidomethyl [C85; C87; C121; C125; C126; C228; C233; C235; C244; C326; C328; C337; C342; C346; C445; C450; C452; C461; C481; C483; C512; C514; C523; C528; C532; C662; C667; C669; C678; C688; C692; C703; C705; C714; C719; C723; C3261]; TMT6plex [K115; K118; K834; K1372; K1383; K1394; K1480; K1543; K1571; K1682; K1758; K1784; K1887; K1899; K1909; K1958; K1983; K1994; K2098; K2203; K2297; K2441;…
FALSE	High	IsMasterProtein	Q9Y4G6	Talin-2 OS=Homo sapiens OX=9606 GN=TLN2 PE=1 SV=4	0	723.591	43	85	162	69	1	2542	271.4	5.57	691.36	85	1	87.2	93.8	90.1	101.6	91.8	91.5	144	11091.2	11929.1	11461.7	12921.2	11670.8	11631.6	18319	10697.4	11654.2	10573.5	12921.2	11538.2	10599.9	17989.4	High	High	High	High	High	High	High	Carbamidomethyl [C31; C118; C289; C712; C722; C757; C958; C1025; C1047; C1355; C1427; C1480; C1663; C1928; C1941; C1954; C2153; C2443]; TMT6plex [K108; K287; K298; K319; K348; K360; K430; K627; K676; K688; K724; K768; K857; K858; K913; K946; K959; K1001; K1027; K1063; K1079; K1088; K1131; K1216; K1275; K1308; K1316; K1334; K1363; K1417; K1433; K1502; K1543; K1627; K1732; K1782; K1875; K1934; K194…
FALSE	High	IsMasterProtein	Q0VG55	TNS1 protein OS=Homo sapiens OX=9606 GN=TNS1 PE=2 SV=1	0	703.988	55	73	209	2	1	1721	184.2	7.96	871.02	73	1	96	131.2	93.5	77	66.8	118.5	117.1	451.5	617.3	440.1	362.2	314.5	557.6	550.9	435.5	603.1	406	362.2	310.9	508.1	541	High	High	High	High	High	High	High	Oxidation [M457; M714; M716; M1429; M1498; M1505; M1714]; TMT6plex [K48; K89; K95; K114; K153; K282; K290; K299; K310; K368; K417; K437; K730; K812; K851; K884; K942; K950; K1032; K1376; K1448; K1452; K1465; K1489; K1502; K1503; K1525; K1553; K1566; K1580; K1606; K1626; K1674; K1712; K1720]; Succinyl [K89; K114; K942]; Carbamidomethyl [C11; C91; C94; C203; C271; C801; C924; C1527; C1552; C1585; C…
FALSE	High	IsMasterProtein	P63261	Actin, cytoplasmic 2 OS=Homo sapiens OX=9606 GN=ACTG1 PE=1 SV=1	0	672.734	81	31	1096	1	1	375	41.8	5.48	4070.84	31	74	94.2	101.6	95.8	101.8	96.1	108.7	101.8	88174.9	95048.7	89670.2	95236.1	89925.3	101730	95232.1	85044.2	92858.3	82721.2	95236.1	88903.3	92706	93518.6	High	High	High	High	High	High	High	Carbamidomethyl [C17; C217; C257; C272; C285]; TMT6plex [K18; K50; K61; K68; K84; K113; K191; K215; K238; K284; K291; K326; K328; K336]; Oxidation [M44; M47; M153; M190; M227; M305; M325]; Succinyl [K50; K61; K113; K191; K215; K238; K326]; Deamidated:18O(1) [N78; N111; N296]; Crotonyl [K215]; Propionyl [K68; K215; K326]; Acetyl [N-Term]
FALSE	High	IsMasterProtein	A0A140TA33	Tenascin-X OS=Homo sapiens OX=9606 GN=TNXB PE=1 SV=1	0	667.791	36	107	153	1	1	4242	458	5.17	594.48	107	0	83.4	94.4	118.6	76.6	149.9	83.6	93.4	34.8	39.4	49.5	32	62.6	34.9	39	33.6	38.5	45.7	32	61.9	31.8	38.3	High	High	High	High	High	High	High	Carbamidomethyl [C85; C87; C121; C125; C126; C228; C233; C235; C244; C326; C328; C337; C342; C346; C445; C450; C452; C461; C481; C483; C512; C514; C523; C528; C532; C662; C667; C669; C678; C688; C692; C703; C705; C714; C719; C723; C3012]; TMT6plex [K115; K118; K834; K1125; K1136; K1147; K1233; K1296; K1324; K1435; K1511; K1537; K1640; K1652; K1662; K1711; K1736; K1747; K1851; K1956; K2050; K2194;…
FALSE	High	IsMasterProtein	A0A087WVQ6	Clathrin heavy chain OS=Homo sapiens OX=9606 GN=CLTC PE=1 SV=1	0	644.541	53	72	151	53	1	1679	191.9	5.69	631.46	72	22	101.3	99	102	102.1	104.1	98.1	93.4	14428.6	14101	14535.9	14545.1	14822	13974.1	13305.2	13916.3	13776	13409.4	14545.1	14653.5	12734.6	13065.8	High	High	High	High	High	High	High	TMT6plex [K36; K43; K78; K100; K116; K249; K273; K282; K386; K433; K457; K460; K472; K504; K623; K641; K692; K741; K810; K834; K855; K885; K945; K955; K997; K1038; K1117; K1134; K1159; K1183; K1219; K1268; K1330; K1396; K1401; K1445; K1453; K1505; K1520; K1533; K1534; K1549; K1608; K1616]; Carbamidomethyl [C221; C440; C463; C495; C621; C686; C740; C782; C828; C874; C922; C930; C938; C1106; C1261;…
FALSE	High	IsMasterProtein	Q99715	Collagen alpha-1(XII) chain OS=Homo sapiens OX=9606 GN=COL12A1 PE=1 SV=2	0	638.644	33	81	163	19	1	3063	332.9	5.53	633.06	81	68	118	94.5	94.9	100.7	120.7	86.9	84.3	19115.7	15307.2	15373.6	16307.3	19562.2	14080.2	13659.5	18437	14954.4	14182.2	16307.3	19339.9	12831.3	13413.7	High	High	High	High	High	High	High	TMT6plex [K228; K277; K468; K495; K563; K740; K787; K874; K951; K1003; K1017; K1022; K1070; K1115; K1234; K1272; K1311; K1321; K1322; K1324; K1336; K1344; K1380; K1416; K1426; K1573; K1601; K1608; K1622; K1697; K1812; K1814; K1842; K2092; K2147; K2223; K2236; K2341; K2384; K2491; K2605; K2617; K2624; K2641; K2658; K2672; K2690]; Carbamidomethyl [C431; C1376; C2221; C2666; C2710; C2720; C2721; C29…
FALSE	High	IsMasterProtein	Q05682	Caldesmon OS=Homo sapiens OX=9606 GN=CALD1 PE=1 SV=3	0	633.271	48	52	249	11	1	793	93.2	5.66	978.1	52	55	99.4	106.8	97.8	106.5	89.2	86.9	113.5	33901.1	36450.6	33360.3	36320.6	30417.5	29663.6	38722.3	32697.4	35610.6	30775	36320.6	30071.8	27032.4	38025.6	High	High	High	High	High	High	High	TMT6plex [K53; K80; K119; K149; K152; K170; K190; K197; K199; K215; K229; K239; K300; K427; K434; K435; K450; K455; K459; K492; K502; K504; K534; K553; K557; K569; K570; K601; K605; K621; K631; K632; K635; K655; K674; K690; K693; K696; K733; K739; K752; K758; K763; K775; K786; K792]; Succinyl [K119; K434; K450; K459; K557; K631; K635; K690; K693; K696; K733; K739; K763; K775]; Deamidated:18O(1) […
FALSE	High	IsMasterProtein	P11047	Laminin subunit gamma-1 OS=Homo sapiens OX=9606 GN=LAMC1 PE=1 SV=3	0	630.333	45	65	175	65	1	1609	177.5	5.12	683.33	65	0	80	104.9	101.3	118.7	89.7	104.9	100.7	15382.3	20164.6	19473.2	22821.9	17242.5	20177.6	19356.9	14836.1	19699.9	17964.1	22821.9	17046.5	18387.8	19008.6	High	High	High	High	High	High	High	Carbamidomethyl [C305; C307; C316; C319; C339; C342; C344; C351; C416; C418; C430; C442; C445; C447; C456; C463; C465; C474; C477; C751; C754; C770; C773; C775; C781; C792; C795; C804; C807; C828; C830; C842; C849; C852; C861; C864; C884; C886; C954; C956; C965; C1028; C1031; C1034; C1600]; Oxidation [M423; M892; M1100; M1464; M1486; M1487; M1488; M1491; M1583]; TMT6plex [K268; K302; K308; K318; …
FALSE	High	IsMasterProtein	B7Z6P1	cDNA FLJ53662, highly similar to Actin, alpha skeletal muscle OS=Homo sapiens OX=9606 PE=2 SV=1	0	608.301	82	29	1214	2	1	343	38.6	5.38	4430.02	29	2	97.3	95.1	98	101	85.6	118.1	104.9	733.4	716.6	739	761.3	644.9	889.9	791	707.4	700.1	681.7	761.3	637.6	811	776.8	High	High	High	High	High	High	High	Carbamidomethyl [C185; C225; C253]; TMT6plex [K52; K63; K70; K86; K159; K183; K206; K252; K259; K294; K296; K304; K341]; Deamidated:18O(1) [N80; N193; N248; N264; N265]; Oxidation [M46; M49; M84; M158; M195; M237; M251; M267; M273; M293]; Succinyl [K52; K63; K86; K159; K183; K206; K294]; Crotonyl [K120]; Propionyl [K86; K115; K206; K294]
FALSE	High	IsMasterProtein	A0A2R8Y793	Actin, cytoplasmic 1 (Fragment) OS=Homo sapiens OX=9606 GN=ACTB PE=1 SV=1	0	600.453	90	25	934	1	1	309	34.1	5.17	3555.97	25	0	112.7	89.9	102.2	92.2	107.5	94.3	101.2	47.1	37.6	42.7	38.5	44.9	39.4	42.3	45.4	36.7	39.4	38.5	44.4	35.9	41.5	High	High	High	High	High	High	High	Carbamidomethyl [C17; C201; C241; C256; C269]; TMT6plex [K18; K50; K61; K68; K84; K113; K175; K199; K222; K268; K275]; Oxidation [M44; M47; M137; M174; M211; M289]; Succinyl [K50; K61; K113; K175; K199; K222]; Deamidated:18O(1) [N78; N111; N280]; Crotonyl [K199]; Propionyl [K68; K199]; Acetyl [N-Term]
FALSE	High	IsMasterProtein	A0A087WUZ3	Spectrin beta chain OS=Homo sapiens OX=9606 GN=SPTBN1 PE=1 SV=1	0	597.65	43	92	134	86	1	2366	274.7	5.57	531.02	92	7	107.8	103.5	96.2	97.9	100.7	91.4	102.5	18410.4	17684.1	16439.5	16732.9	17195.9	15622.3	17507.3	17756.7	17276.6	15165.5	16732.9	17000.5	14236.6	17192.3	High	High	High	High	High	High	High	TMT6plex [K118; K170; K172; K186; K214; K288; K302; K372; K394; K462; K497; K532; K558; K569; K602; K832; K853; K868; K880; K968; K1011; K1048; K1099; K1108; K1156; K1327; K1332; K1335; K1344; K1352; K1360; K1372; K1381; K1394; K1420; K1421; K1453; K1585; K1624; K1634; K1655; K1817; K1880; K1886; K1896; K1915; K1941; K1977; K2000; K2007; K2066; K2271; K2272; K2292; K2346]; Carbamidomethyl [C112; …
FALSE	High	IsMasterProtein	A0A024R962	HCG40889, isoform CRA_b OS=Homo sapiens OX=9606 GN=hCG_40889 PE=4 SV=1	0	582.686	59	62	163	2	1	1231	139	6.62	634.07	62	74	107.6	106.5	104.2	85	95.4	106	95.4	21363.8	21150.6	20686.1	16869.7	18938.5	21056.9	18935.1	20605.3	20663.2	19083	16869.7	18723.3	19189.1	18594.4	High	High	High	High	High	High	High	Carbamidomethyl [C66; C85; C114; C129; C141; C146; C178; C205; C210; C237; C251; C262; C267; C294; C309; C320; C325; C416; C431; C494; C505; C509; C569; C597; C611; C623; C630; C659; C733; C744; C792; C839; C853; C864; C901; C926; C931; C959; C984; C989; C1018; C1043; C1048; C1109; C1138; C1163; C1167; C1201; C1218; C1228]; TMT6plex [K51; K68; K109; K145; K156; K183; K211; K224; K228; K265; K323;…
FALSE	High	IsMasterProtein	Q15063	Periostin OS=Homo sapiens OX=9606 GN=POSTN PE=1 SV=2	0	579.888	59	45	230	0	1	836	93.3	7.53	909.02	45	65	110.8	200.8	88.7	78.7	89.9	77.4	53.6	21462.9	38896.5	17187.7	15253.7	17421.8	14984.2	10392	20700.9	38000.1	15855.7	15253.7	17223.8	13655.1	10205	Not Found	Not Found	Not Found	Not Found	Not Found	Not Found	Not Found	TMT6plex [K53; K54; K61; K129; K172; K281; K302; K371; K379; K435; K437; K455; K475; K493; K497; K522; K542; K549; K556; K575; K586; K626; K646; K672; K683; K694; K704; K731; K747; K761; K777; K778; K786; K805; K816]; Carbamidomethyl [C44; C60; C79; C80; C92; C467; C472]; Succinyl [K53; K455]; Oxidation [M84; M169; M301; M473; M544]; Deamidated:18O(1) [N441; N445]; Propionyl [K437]
FALSE	High	IsMasterProtein	A8K5T0	cDNA FLJ75416, highly similar to Homo sapiens complement factor H (CFH), mRNA OS=Homo sapiens OX=9606 PE=2 SV=1	0	576.297	58	61	160	1	1	1231	138.9	6.71	627.62	61	0	154.1	38.7	82.7	126.7	115.6	100.2	82.1	166.3	41.8	89.2	136.7	124.7	108.1	88.6	160.4	40.8	82.3	136.7	123.3	98.5	87	High	High	High	High	High	High	High	Carbamidomethyl [C66; C85; C114; C129; C141; C146; C178; C205; C210; C237; C251; C262; C267; C294; C309; C320; C325; C416; C431; C494; C505; C509; C569; C597; C611; C623; C630; C659; C733; C744; C792; C839; C853; C864; C901; C926; C931; C959; C984; C989; C1018; C1043; C1048; C1109; C1138; C1163; C1167; C1201; C1218; C1228]; TMT6plex [K51; K68; K109; K145; K156; K183; K211; K224; K228; K265; K323;…
FALSE	High	IsMasterProtein	Q15746	Myosin light chain kinase, smooth muscle OS=Homo sapiens OX=9606 GN=MYLK PE=1 SV=4	0	574.543	42	68	145	67	1	1914	210.6	6.15	606.47	68	1	91.8	96.9	95.3	104	89.6	96.6	125.8	14645.1	15464.3	15208.1	16597.5	14301.6	15422.7	20071	14125.1	15107.9	14029.5	16597.5	14139.1	14054.7	19709.9	High	High	High	High	High	High	High	TMT6plex [K138; K196; K281; K293; K340; K397; K415; K419; K426; K442; K521; K726; K782; K797; K916; K970; K975; K1101; K1103; K1113; K1114; K1136; K1159; K1197; K1202; K1223; K1224; K1248; K1260; K1273; K1315; K1330; K1401; K1427; K1432; K1459; K1520; K1578; K1587; K1596; K1619; K1701; K1702; K1721; K1785; K1804; K1808; K1813; K1844]; Oxidation [M1236; M1272; M1592; M1720]; Carbamidomethyl [C83; …
FALSE	High	IsMasterProtein	B1ALD9	Periostin OS=Homo sapiens OX=9606 GN=POSTN PE=1 SV=1	0	571.406	58	44	229	0	1	808	90.1	7.94	901.85	44	2	96.9	177.1	97	90.8	79.7	88.8	69.6	516.2	943.6	517.1	483.9	424.9	473.5	371.2	497.9	921.9	477	483.9	420.1	431.5	364.5	Not Found	Not Found	Not Found	Not Found	Not Found	Not Found	Not Found	TMT6plex [K53; K54; K61; K129; K172; K281; K302; K371; K379; K435; K437; K455; K475; K493; K497; K522; K542; K549; K556; K575; K586; K626; K646; K672; K683; K694; K704; K731; K747; K761; K777; K778; K788]; Carbamidomethyl [C44; C60; C79; C80; C92; C467; C472]; Succinyl [K53; K455]; Oxidation [M84; M169; M301; M473; M544]; Deamidated:18O(1) [N441; N445]; Propionyl [K437]
FALSE	High	IsMasterProtein	C0IMJ3	Periostin isoform thy6 OS=Homo sapiens OX=9606 PE=2 SV=1	0	563.805	58	42	228	1	1	781	87.2	7.94	897.44	42	0	105.1	201.1	87.8	75.3	90	85.3	55.5	702.4	1344.9	586.8	503.4	601.5	570.6	370.8	677.5	1313.9	541.3	503.4	594.7	520	364.1	High	High	High	High	High	High	High	TMT6plex [K53; K54; K61; K129; K172; K281; K302; K371; K379; K435; K437; K455; K475; K493; K497; K522; K542; K549; K556; K575; K586; K626; K646; K675; K677; K704; K720; K734; K750; K751; K761]; Carbamidomethyl [C44; C60; C79; C80; C92; C467; C472]; Succinyl [K53; K455]; Oxidation [M84; M169; M301; M473; M544]; Deamidated:18O(1) [N441; N445]; Propionyl [K437]
FALSE	High	IsMasterProtein	A0A024RDT5	Periostin, osteoblast specific factor, isoform CRA_a OS=Homo sapiens OX=9606 GN=POSTN PE=4 SV=1	0	552.256	58	40	224	1	1	779	87	7.81	883.08	40	0	116.3	214.9	88.9	64.2	94.2	79.1	42.6	1133.2	2095.2	866.3	625.5	917.8	770.7	414.9	1093	2046.9	799.2	625.5	907.4	702.3	407.4	High	High	High	High	High	High	High	TMT6plex [K53; K54; K61; K129; K172; K281; K302; K371; K379; K435; K437; K455; K475; K493; K497; K522; K542; K549; K556; K575; K586; K626; K646; K670; K674; K690; K704; K720; K721; K729; K748; K759]; Carbamidomethyl [C44; C60; C79; C80; C92; C467; C472]; Succinyl [K53; K455; K670; K674]; Oxidation [M84; M169; M301; M473; M544]; Deamidated:18O(1) [N441; N445]; Propionyl [K437]
FALSE	High	IsMasterProtein	A0A0G2JIW1	Heat shock 70 kDa protein 1B OS=Homo sapiens OX=9606 GN=HSPA1B PE=1 SV=1	0	550.449	67	43	196	27	1	642	70.1	5.66	814.15	43	16	95.1	95.5	101.8	101.4	93.3	98.5	114.3	16227.3	16286.7	17365.4	17297.6	15921.8	16810	19503.3	15651.1	15911.4	16019.7	17297.6	15740.8	15318.9	19152.4	High	High	High	High	High	High	High	Carbamidomethyl [C18; C307; C575; C604]; TMT6plex [K26; K57; K72; K89; K101; K103; K109; K113; K127; K129; K160; K247; K320; K329; K385; K416; K424; K508; K513; K527; K551; K560; K562; K590; K596; K598; K629]; Succinyl [K127; K590]; Oxidation [M88; M123; M382; M550]; Deamidated:18O(1) [N142; N152; N605]
FALSE	High	IsMasterProtein	A8K7E0	Biglycan OS=Homo sapiens OX=9606 PE=2 SV=1	0	549.667	61	23	370	14	1	368	41.6	7.52	1559.2	23	23	91.1	103	98.4	94.3	90.8	112.8	109.6	24202.4	27359.9	26154	25058.3	24134.9	29961.7	29119.3	23343.1	26729.4	24127.2	25058.3	23860.6	27304.1	28595.4	High	High	High	High	High	High	High	Deamidated:18O(1) [N99; N100; N123; N186; N193; N197; N239; N333; N339; N340]; TMT6plex [K82; K86; K107; K111; K125; K209; K225; K240; K288; K300; K328; K367]; Succinyl [K82; K107; K125; K209; K240; K300; K328]; Carbamidomethyl [C76; C187; C321]; Oxidation [M185; M190; M323]; Propionyl [K328]
FALSE	High	IsMasterProtein	A0A384MQX1	Epididymis secretory sperm binding protein OS=Homo sapiens OX=9606 PE=2 SV=1	0	547.321	68	53	248	52	1	664	74.1	7.02	991.34	53	1	98.8	107.2	94.6	104.5	95.2	96.6	103.1	29828	32355.9	28551.4	31534.9	28745.6	29174.1	31118	28768.9	31610.3	26338.8	31534.9	28418.9	26586.3	30558.1	High	High	High	High	High	High	High	TMT6plex [K32; K90; K97; K108; K114; K135; K144; K155; K180; K181; K201; K208; K219; K233; K260; K261; K311; K341; K366; K378; K420; K450; K470; K515; K597]; Carbamidomethyl [C522; C588; C591]; Oxidation [M187; M200; M352; M371; M464; M540]; Succinyl [K135; K201; K208]; Propionyl [K201]; Deamidated:18O(1) [N532]
FALSE	High	IsMasterProtein	B4DW52	cDNA FLJ55253, highly similar to Actin, cytoplasmic 1 OS=Homo sapiens OX=9606 PE=2 SV=1	0	542.258	80	25	825	1	1	347	38.6	5.35	3111.56	25	1	96.5	94.8	106.1	96.2	99.9	106.1	100.4	1288.9	1266.7	1418.2	1285.9	1335.1	1417.1	1340.9	1243.1	1237.5	1308.3	1285.9	1319.9	1291.4	1316.8	High	High	High	High	High	High	High	Carbamidomethyl [C17; C189; C229; C244; C257]; TMT6plex [K18; K56; K85; K163; K187; K210; K256; K263; K298; K300; K308]; Oxidation [M44; M125; M162; M199; M277; M297]; Succinyl [K85; K163; K187; K210; K298]; Deamidated:18O(1) [N50; N83; N268]; Crotonyl [K187]; Propionyl [K187; K298]; Acetyl [N-Term]
FALSE	High	IsMasterProtein	A0A087X0A8	Collagen alpha-1(XII) chain OS=Homo sapiens OX=9606 GN=COL12A1 PE=1 SV=1	0	541.732	42	63	138	1	1	1874	203	6.07	547.74	63	0	90.1	107	91.7	114	101.7	81.5	114	177.8	211.2	180.9	225.1	200.8	160.9	225	171.5	206.3	166.9	225.1	198.5	146.6	221	High	High	High	High	High	High	High	TMT6plex [K45; K83; K122; K132; K133; K135; K147; K155; K191; K227; K237; K384; K412; K419; K433; K508; K623; K625; K653; K903; K958; K1034; K1047; K1152; K1195; K1302; K1416; K1428; K1435; K1452; K1469; K1483; K1501]; Carbamidomethyl [C3; C187; C1032; C1477; C1521; C1531; C1532; C1723]; Oxidation [M1714; M1731]; Succinyl [K135]
FALSE	High	IsMasterProtein	V9HWB8	Pyruvate kinase OS=Homo sapiens OX=9606 GN=HEL-S-30 PE=1 SV=1	0	536.722	73	39	194	5	1	531	57.9	7.84	807.68	39	49	111.4	95.7	97.8	95.9	111.6	101	86.6	19993.8	17179.7	17545.7	17214.9	20026.4	18122.4	15537.6	19283.9	16783.8	16186	17214.9	19798.8	16514.9	15258	High	High	High	High	High	High	High	Carbamidomethyl [C49; C152; C326; C358; C423; C424; C474]; TMT6plex [K62; K66; K115; K135; K136; K151; K162; K173; K186; K188; K206; K224; K230; K305; K322; K336; K367; K422; K433; K475; K498; K505]; Oxidation [M149; M239; M291; M330; M334; M360; M494]; Propionyl [K322; K367]; Deamidated:18O(1) [N350]; Succinyl [K322; K336; K422; K475]
FALSE	High	IsMasterProtein	P04406	Glyceraldehyde-3-phosphate dehydrogenase OS=Homo sapiens OX=9606 GN=GAPDH PE=1 SV=3	0	530.743	73	25	303	3	1	335	36	8.46	1332.74	25	36	98.9	101.2	94.9	101.6	101.6	105.8	95.9	25726.6	26314.6	24683.6	26418.7	26432.2	27514.8	24937.6	24813.2	25708.2	22770.7	26418.7	26131.8	25074.2	24488.9	High	High	High	High	High	High	High	TMT6plex [K27; K61; K66; K84; K86; K107; K117; K139; K145; K162; K186; K194; K215; K227; K254; K259; K271; K334]; Deamidated:18O(1) [N64; N70; N136]; Succinyl [K139; K186; K215; K251; K334]; Carbamidomethyl [C152; C156; C247]; Oxidation [M105; M130; M133; M175; M328; M331]
FALSE	High	IsMasterProtein	P46939	Utrophin OS=Homo sapiens OX=9606 GN=UTRN PE=1 SV=2	0	528.601	33	97	116	95	1	3433	394.2	5.33	439.72	97	0	102	99.8	103.8	95.3	106.6	98.2	94.2	15604.3	15267.5	15880.5	14570.3	16296.7	15014.4	14408.4	15050.3	14915.7	14649.8	14570.3	16111.5	13682.6	14149.2	High	High	High	High	High	High	High	TMT6plex [K50; K61; K80; K121; K154; K193; K201; K226; K240; K241; K424; K476; K548; K554; K561; K577; K583; K605; K689; K716; K761; K770; K781; K812; K854; K905; K920; K929; K942; K996; K1030; K1074; K1108; K1169; K1172; K1178; K1265; K1310; K1328; K1358; K1379; K1464; K1477; K1489; K1497; K1522; K1570; K1588; K1691; K1828; K1829; K1914; K1919; K1930; K2045; K2055; K2073; K2102; K2135; K2173; K2…
FALSE	High	IsMasterProtein	E7EVA0	Microtubule-associated protein OS=Homo sapiens OX=9606 GN=MAP4 PE=1 SV=1	0	524.227	35	66	135	66	1	2297	245.3	6.23	524.15	66	0	95.4	96.9	101.2	108.5	95.9	87.6	114.5	15658.9	15907.7	16607.8	17818.3	15738.6	14385.7	18796.5	15102.9	15541.1	15320.8	17818.3	15559.7	13109.7	18458.3	High	High	High	High	High	High	High	TMT6plex [K56; K159; K190; K263; K271; K279; K286; K293; K300; K307; K321; K329; K349; K363; K369; K452; K479; K493; K507; K515; K535; K549; K570; K591; K607; K616; K664; K789; K789; K789; K789; K802; K802; K802; K802; K805; K805; K825; K1004; K1109; K1123; K1160; K1198; K1283; K1459; K1480; K1555; K1695; K1736; K1844; K1845; K1847; K1856; K1871; K1883; K1914; K1917; K1919; K1925; K1935; K1977; K…
FALSE	High	IsMasterProtein	B7Z9B7	cDNA FLJ54732, moderately similar to Sorbin and SH3 domain-containing protein 1 OS=Homo sapiens OX=9606 PE=2 SV=1	0	521.306	68	51	160	18	1	860	93.2	8.56	642.55	51	39	83.3	103.5	92.7	110.5	83.9	93.7	132.5	12905.9	16033.9	14358.3	17123.7	12998.5	14516.5	20528.5	12447.7	15664.4	13245.6	17123.7	12850.8	13228.9	20159.1	High	High	High	High	High	High	High	Deamidated:18O(1) [N14; N21; N585]; TMT6plex [K25; K31; K91; K104; K118; K142; K172; K220; K276; K287; K333; K345; K545; K551; K623; K632; K642; K673; K674; K694; K702; K768; K777; K856]; Carbamidomethyl [C176; C213; C229; C235; C386]; Succinyl [K545; K551; K768]; Oxidation [M576; M635]
FALSE	High	IsMasterProtein	P51911	Calponin-1 OS=Homo sapiens OX=9606 GN=CNN1 PE=1 SV=2	0	512.788	75	24	320	1	1	297	33.2	9.07	1224.44	24	66	89.7	101.4	93.8	102	79.4	134.6	99.1	27845.4	31465.3	29094.4	31654.5	24631.2	41771.8	30759.1	26856.7	30740.2	26839.7	31654.5	24351.3	38066.6	30205.7	High	High	High	High	High	High	High	TMT6plex [K19; K55; K66; K73; K93; K101; K132; K134; K137; K143; K172; K192; K212; K225; K251; K271]; Crotonyl [K97; K101]; Carbamidomethyl [C61; C238]; Succinyl [K19; K55; K66; K93; K101; K172; K212; K225; K251]; Oxidation [M51; M130; M168; M179; M208; M219; M235; M247; M258]; Propionyl [K55; K212]; Deamidated:18O(1) [N109; N114; N116; N242]
FALSE	High	IsMasterProtein	E7EX44	Caldesmon OS=Homo sapiens OX=9606 GN=CALD1 PE=1 SV=1	0	512.763	59	42	214	1	1	557	64.1	7.02	835.39	42	0	124.9	95.2	96.2	92.4	106.5	94.5	90.3	37.7	28.8	29.1	27.9	32.2	28.5	27.3	36.4	28.1	26.8	27.9	31.8	26	26.8	High	High	High	High	High	High	High	TMT6plex [K47; K74; K113; K143; K146; K164; K184; K191; K193; K205; K215; K220; K224; K257; K267; K269; K299; K318; K322; K334; K335; K366; K370; K386; K396; K397; K400; K420; K438; K454; K457; K460; K497; K503; K516; K522; K527; K539; K550; K556]; Succinyl [K113; K215; K224; K322; K396; K400; K454; K457; K460; K497; K503; K527; K539]; Deamidated:18O(1) [N63]; Oxidation [M131]
FALSE	High	IsMasterProtein	B7ZLY3	LTBP1 protein OS=Homo sapiens OX=9606 GN=LTBP1 PE=2 SV=1	0	502.734	43	47	126	1	1	1353	148.4	5.1	551	47	0	108.4	98.5	103.4	99.7	108.8	85.7	95.5	171.9	156.1	163.9	158.1	172.6	135.8	151.3	165.8	152.5	151.2	158.1	170.6	123.8	148.6	High	High	High	High	High	High	High	TMT6plex [K27; K36; K92; K102; K115; K125; K151; K162; K184; K186; K204; K244; K251; K267; K350; K382; K390; K400; K426; K432; K434; K489; K769; K789; K975; K978; K1035; K1037; K1055; K1069; K1085; K1094; K1200; K1289; K1333; K1348]; Carbamidomethyl [C35; C77; C81; C87; C93; C95; C104; C233; C242; C255; C256; C339; C353; C376; C377; C378; C388; C391; C572; C574; C587; C593; C600; C655; C658; C757…
FALSE	High	IsMasterProtein	P06733	Alpha-enolase OS=Homo sapiens OX=9606 GN=ENO1 PE=1 SV=2	0	502.717	79	33	234	20	1	434	47.1	7.39	957.4	33	18	107.3	93	105	95	114.8	99.1	85.6	24503.6	21235.1	23979.6	21695.2	26214.2	22633.6	19550.4	23633.6	20745.7	22121.3	21695.2	25916.3	20626	19198.6	High	High	High	High	High	High	High	TMT6plex [K28; K71; K80; K89; K92; K103; K120; K162; K193; K221; K228; K239; K256; K262; K281; K285; K306; K326; K343; K358; K394; K420; K434]; Carbamidomethyl [C119; C337; C339; C357; C389]; Propionyl [K326]; Succinyl [K162; K358]; Deamidated:18O(1) [N140; N151; N154]; Oxidation [M94; M97; M165; M169; M244; M368]
FALSE	High	IsMasterProtein	Q9NZM1	Myoferlin OS=Homo sapiens OX=9606 GN=MYOF PE=1 SV=1	0	502.209	45	76	115	74	1	2061	234.6	6.18	450.93	76	2	104.5	107.8	98.3	103.6	106	88.8	91	14557.2	15016.6	13701.1	14436.2	14766.7	12372.2	12677.6	14040.3	14670.5	12639.3	14436.2	14598.9	11274.8	12449.5	High	High	High	High	High	High	High	Carbamidomethyl [C275; C435; C610; C1260; C1333; C1402; C1425; C1553; C1574; C1610; C1653; C1660; C1952; C2013]; TMT6plex [K14; K19; K29; K32; K70; K79; K89; K110; K221; K281; K313; K363; K382; K391; K392; K406; K430; K437; K527; K547; K567; K611; K675; K693; K712; K760; K819; K847; K903; K947; K960; K1060; K1156; K1223; K1237; K1274; K1344; K1376; K1408; K1416; K1446; K1456; K1507; K1521; K1579;…
FALSE	High	IsMasterProtein	A7XZE4	Beta tropomyosin isoform OS=Homo sapiens OX=9606 GN=TPM2 PE=1 SV=1	0	499.991	71	48	404	5	1	284	33	4.69	1348.88	48	0	93.6	98.1	90	102.9	89.5	124.6	101.3	9427.7	9877.6	9060.6	10359.5	9015.6	12551.7	10199.1	9093	9650	8358.4	10359.5	8913.1	11438.4	10015.6	High	High	High	High	High	High	High	TMT6plex [K15; K29; K30; K37; K48; K49; K51; K59; K65; K70; K76; K77; K112; K118; K136; K140; K149; K152; K161; K168; K205; K217; K220; K226; K231; K264]; Carbamidomethyl [C36]; Succinyl [K51; K59; K65; K149]; Oxidation [M141; M146; M200; M208]
FALSE	High	IsMasterProtein	Q9BX66	Sorbin and SH3 domain-containing protein 1 OS=Homo sapiens OX=9606 GN=SORBS1 PE=1 SV=3	0	499.05	42	50	158	6	1	1292	142.4	6.84	643.79	50	20	83.1	101.9	95.5	109.4	82.7	94	133.4	5048.4	6188.9	5799.9	6640.9	5020.8	5707.3	8099.1	4869.2	6046.3	5350.4	6640.9	4963.7	5201.1	7953.4	High	High	High	High	High	High	High	Carbamidomethyl [C188; C611; C1264]; TMT6plex [K132; K145; K347; K353; K471; K480; K490; K521; K522; K542; K550; K563; K569; K621; K700; K709; K788; K824; K855; K875; K927; K1263; K1288]; Oxidation [M378; M483; M795; M886; M938; M1261]; Succinyl [K347; K353; K700; K927]; Deamidated:18O(1) [N387]
FALSE	High	IsMasterProtein	B4E1B2	cDNA FLJ53691, highly similar to Serotransferrin OS=Homo sapiens OX=9606 PE=2 SV=1	0	498.959	63	40	143	5	1	678	74.8	7.12	569.85	40	45	148.4	67.5	87.1	77.2	106.3	120.6	92.9	23906.3	10865.9	14028.9	12437	17128.7	19417.1	14963.2	23057.5	10615.5	12941.7	12437	16934	17694.8	14694	High	High	High	High	High	High	High	Carbamidomethyl [C58; C67; C226; C240; C330; C338; C354; C367; C376; C417; C483; C497; C505; C562; C576; C636; C664; C673]; TMT6plex [K60; K97; K107; K121; K205; K216; K258; K275; K277; K290; K339; K342; K353; K364; K379; K400; K432; K444; K469; K488; K489; K510; K544; K551; K556; K568; K639; K656; K731]; Deamidated:18O(1) [N94; N95; N382]; Oxidation [M128; M255; M381; M388; M463; M498]
FALSE	High	IsMasterProtein	P01023	Alpha-2-macroglobulin OS=Homo sapiens OX=9606 GN=A2M PE=1 SV=3	0	497.185	47	52	115	44	1	1474	163.2	6.46	480.23	52	9	115.5	96.3	113.4	91.7	91.5	87.2	104.5	12349.3	10294.3	12123.7	9803.5	9789.8	9324.4	11180.1	11910.8	10057.1	11184.2	9803.5	9678.5	8497.3	10978.9	High	High	High	High	High	High	High	TMT6plex [K93; K108; K115; K135; K139; K145; K171; K188; K204; K228; K237; K382; K502; K557; K567; K608; K625; K676; K811; K820; K841; K863; K901; K912; K934; K1047; K1092; K1133; K1162; K1176; K1177; K1263; K1289; K1315; K1329; K1336; K1356; K1384; K1393; K1397; K1443; K1448; K1469]; Oxidation [M666; M673; M798; M1314]; Carbamidomethyl [C86; C563; C595; C689; C771; C847; C849; C921; C1127; C1321…
FALSE	High	IsMasterProtein	Q07954	Prolow-density lipoprotein receptor-related protein 1 OS=Homo sapiens OX=9606 GN=LRP1 PE=1 SV=2	0	494.56	21	80	113	72	1	4544	504.3	5.39	436.91	80	8	106.8	103.3	94.5	97.1	107.4	91.9	99	14025.4	13569.2	12411	12762.7	14110.1	12079.2	13011	13527.4	13256.5	11449.2	12762.7	13949.7	11007.8	12776.9	High	High	High	High	High	High	High	TMT6plex [K43; K191; K336; K347; K517; K624; K625; K696; K806; K1109; K1268; K1446; K1694; K1742; K1755; K1808; K1845; K1911; K2009; K2019; K2143; K2234; K2374; K3130; K3187; K3295; K3621; K3910; K3988; K4065; K4230; K4266; K4356]; Carbamidomethyl [C40; C1075; C1097; C1104; C1769; C1850; C1857; C1861; C1871; C1873; C2517; C2605; C2660; C2696; C2703; C2734; C2741; C2825; C2837; C2917; C2924; C2930…
FALSE	High	IsMasterProtein	A0A024R5Z9	Pyruvate kinase OS=Homo sapiens OX=9606 GN=PKM2 PE=3 SV=1	0	483.151	70	37	186	3	1	531	58	7.71	740.04	37	0	97.4	104.8	90.8	103.6	105.9	100.8	96.7	779	837.6	725.5	828.1	846.3	805.8	773.2	751.3	818.3	669.3	828.1	836.7	734.3	759.3	High	High	High	High	High	High	High	Carbamidomethyl [C49; C152; C326; C358; C423; C474]; TMT6plex [K62; K66; K115; K135; K136; K151; K162; K173; K186; K188; K206; K224; K230; K305; K322; K336; K367; K475; K498; K505]; Oxidation [M149; M239; M291; M330; M334; M360; M389; M494]; Propionyl [K322; K367]; Deamidated:18O(1) [N350]; Succinyl [K322; K336; K475]
FALSE	High	IsMasterProtein	Q8NF91	Nesprin-1 OS=Homo sapiens OX=9606 GN=SYNE1 PE=1 SV=4	0	481.837	13	84	96	9	1	8797	1010.5	5.53	374.92	84	75	94.4	97	105.1	100.9	100.1	96.9	105.5	12040.5	12375.5	13409.5	12873.8	12771.9	12351.9	13451.3	11613	12090.3	12370.3	12873.8	12626.7	11256.3	13209.3	High	High	High	High	High	High	High	TMT6plex [K74; K2989; K3084; K3137; K3172; K3191; K3209; K3615; K3737; K3745; K3755; K3798; K3846; K3879; K3893; K3895; K3911; K4001; K4105; K4311; K4315; K4491; K4559; K4660; K4736; K4737; K4814; K4926; K5233; K5447; K5475; K5485; K5589; K5642; K5748; K5764; K5985; K6071; K6340; K6494; K6534; K6544; K6562; K6608; K6754; K6901; K7013; K7072; K7214; K7291; K7359; K7536; K7610; K7653; K7788; K7790;…
FALSE	High	IsMasterProtein	Q14766	Latent-transforming growth factor beta-binding protein 1 OS=Homo sapiens OX=9606 GN=LTBP1 PE=1 SV=4	0	478.503	32	47	123	1	1	1721	186.7	5.96	534.08	47	52	107.9	101.8	100.2	100.4	113.2	91.8	84.7	15775.4	14883.9	14646.3	14676	16541.5	13421.6	12387.8	15215.3	14540.9	13511.3	14676	16353.5	12231.1	12164.9	High	High	High	High	High	High	High	TMT6plex [K142; K353; K362; K418; K428; K441; K451; K477; K488; K510; K512; K530; K570; K577; K593; K676; K708; K716; K726; K752; K758; K760; K815; K1095; K1115; K1343; K1346; K1405; K1423; K1437; K1453; K1462; K1568; K1657; K1701; K1716]; Carbamidomethyl [C361; C403; C407; C413; C419; C421; C430; C559; C568; C581; C582; C665; C679; C702; C703; C704; C714; C717; C898; C900; C913; C919; C926; C981…
FALSE	High	IsMasterProtein	A0A0S2Z2Z6	Annexin (Fragment) OS=Homo sapiens OX=9606 GN=ANXA6 PE=2 SV=1	0	477.086	73	54	201	54	1	673	75.8	5.6	765.33	54	0	92.5	113	102.4	100	101	101.5	89.7	20304.3	24821.5	22484.1	21952.4	22170.2	22296.1	19693.2	19583.4	24249.5	20741.7	21952.4	21918.2	20318.4	19338.9	High	High	High	High	High	High	High	Carbamidomethyl [C59; C96; C114; C552; C669]; TMT6plex [K34; K40; K63; K68; K75; K81; K99; K102; K113; K135; K156; K191; K220; K224; K240; K247; K306; K314; K315; K370; K418; K442; K456; K478; K483; K540; K568; K579; K580; K598; K600; K607; K644; K647; K663]; Oxidation [M90; M127; M433; M448; M548]; Succinyl [K224; K247]
FALSE	High	IsMasterProtein	A0A140TA32	Complement C4-A OS=Homo sapiens OX=9606 GN=C4A PE=1 SV=1	0	473.989	40	56	123	2	1	1698	187.6	7.12	488.12	56	60	113.3	88	101.8	88.1	85.6	124	99.3	15510.7	12044.9	13928.6	12063.5	11715.2	16972.5	13586.9	14960	11767.3	12849.2	12063.5	11582.1	15467	13342.4	High	High	High	High	High	High	High	Carbamidomethyl [C68; C567; C702; C703; C728; C735; C736; C820; C1010; C1121; C1489; C1520; C1537; C1542; C1544; C1572; C1681; C1696]; TMT6plex [K71; K92; K95; K118; K166; K244; K274; K292; K293; K325; K404; K570; K579; K617; K623; K700; K744; K929; K1030; K1042; K1051; K1084; K1099; K1182; K1204; K1365; K1390; K1529; K1548; K1584; K1609]; Oxidation [M393; M621; M968; M1281]; Deamidated:18O(1) [N…
FALSE	High	IsMasterProtein	Q59GM9	Alpha-1,4 glucan phosphorylase (Fragment) OS=Homo sapiens OX=9606 PE=2 SV=1	0	465.959	57	54	128	4	1	865	98.8	6.96	503.58	54	55	91.1	110.5	99.1	100.7	94.3	91.5	112.7	11297.6	13709.7	12293.9	12493.2	11691.7	11347.5	13978.5	10896.5	13393.8	11341.2	12493.2	11558.8	10341	13727	High	High	High	High	High	High	High	Oxidation [M220; M373; M638; M702]; TMT6plex [K192; K214; K237; K257; K312; K317; K355; K381; K386; K392; K393; K417; K460; K492; K501; K505; K529; K542; K543; K574; K631; K640; K703; K762; K776; K782]; Carbamidomethyl [C348; C395; C459; C518; C603; C780; C806]; Succinyl [K542; K543]; Deamidated:18O(1) [N524]
FALSE	High	IsMasterProtein	Q5TCU3	Tropomyosin beta chain OS=Homo sapiens OX=9606 GN=TPM2 PE=1 SV=1	0	464.042	83	50	376	6	1	284	32.8	4.68	1251.01	50	59	94.6	102.6	89.2	103.3	91.2	119.6	99.4	47990.3	52048.9	45255.6	52395.3	46257.3	60663.3	50434.1	46286.4	50849.4	41748.5	52395.3	45731.6	55282.4	49526.7	High	High	High	High	High	High	High	TMT6plex [K15; K29; K30; K37; K48; K49; K51; K59; K65; K70; K76; K77; K112; K118; K136; K140; K149; K152; K161; K168; K198; K205; K213; K217; K220; K226; K231; K264]; Carbamidomethyl [C36; C190]; Succinyl [K51; K59; K65; K149; K217; K264]; Oxidation [M141; M146]
FALSE	High	IsMasterProtein	Q93052	Lipoma-preferred partner OS=Homo sapiens OX=9606 GN=LPP PE=1 SV=1	0	463.064	68	29	168	27	1	612	65.7	7.37	790.73	29	2	89.1	108.2	99.6	105.7	91.2	92.7	113.6	11669.8	14179.9	13046.2	13846	11950	12141.8	14886.6	11255.5	13853.1	12035.2	13846	11814.2	11064.8	14618.7	High	High	High	High	High	High	High	Carbamidomethyl [C364; C419; C430; C441; C444; C447; C465; C468; C476; C479; C499; C502; C505; C524; C536; C539; C566; C569; C572; C584; C593]; Succinyl [K481; K530; K531; K540]; TMT6plex [K43; K44; K52; K54; K100; K108; K176; K177; K327; K352; K371; K398; K450; K461; K462; K481; K530; K531; K540; K594]; Oxidation [M345; M404; M433; M484; M544]; Deamidated:18O(1) [N87; N422; N448; N449; N581]
FALSE	High	IsMasterProtein	V9HW22	Epididymis luminal protein 33 OS=Homo sapiens OX=9606 GN=HEL-S-72p PE=2 SV=1	0	458.83	72	46	162	20	1	646	70.9	5.52	640.98	46	32	95.2	102.3	106	99.4	96	99.3	101.9	18226.5	19591.2	20295	19029.7	18392.4	19013.4	19518.3	17579.4	19139.7	18722.2	19029.7	18183.4	17326.9	19167.1	High	High	High	High	High	High	High	Carbamidomethyl [C17; C574; C603]; TMT6plex [K25; K56; K71; K88; K102; K108; K126; K128; K137; K159; K187; K188; K220; K246; K319; K328; K357; K384; K415; K423; K458; K507; K512; K550; K573; K583; K589; K597; K601; K609]; Propionyl [K137]; Deamidated:18O(1) [N141; N151]; Oxidation [M61; M87; M93; M122]; Succinyl [K187; K188; K384]
FALSE	High	IsMasterProtein	O95425	Supervillin OS=Homo sapiens OX=9606 GN=SVIL PE=1 SV=2	0	457.822	38	67	103	67	1	2214	247.6	6.98	424.71	67	0	92.5	105.1	98.1	96.7	96.3	100.2	111.1	10877.3	12355	11530.4	11374.4	11326.9	11776.9	13066.8	10491.1	12070.3	10636.8	11374.4	11198.2	10732.3	12831.7	High	High	High	High	High	High	High	TMT6plex [K288; K378; K479; K491; K561; K577; K715; K800; K818; K831; K867; K897; K910; K941; K1016; K1040; K1048; K1072; K1110; K1123; K1239; K1248; K1266; K1301; K1310; K1391; K1415; K1441; K1449; K1506; K1531; K1550; K1582; K1592; K1624; K1686; K1691; K1700; K1850; K1919; K1929; K2092; K2203]; Carbamidomethyl [C608; C1101; C1237; C1564; C1586; C1854; C1858; C1928; C1966; C1989; C2091]; Oxidati…
FALSE	High	IsMasterProtein	P11216	Glycogen phosphorylase, brain form OS=Homo sapiens OX=9606 GN=PYGB PE=1 SV=5	0	456.723	59	53	125	2	1	843	96.6	6.86	492.87	53	1	86.1	97	85.8	155	132.6	93	50.5	549.1	618.2	546.8	988.2	845.7	592.9	322.2	529.6	604	504.4	988.2	836.1	540.3	316.4	High	High	High	High	High	High	High	Oxidation [M198; M351; M616; M680]; TMT6plex [K170; K192; K215; K235; K290; K295; K333; K359; K364; K370; K371; K395; K438; K470; K479; K483; K507; K520; K521; K552; K609; K618; K681; K740; K754; K760]; Carbamidomethyl [C326; C373; C437; C496; C581; C758; C784]; Succinyl [K520; K521]
FALSE	High	IsMasterProtein	Q13707	ACTA2 protein (Fragment) OS=Homo sapiens OX=9606 GN=ACTA2 PE=3 SV=1	0	452.923	75	20	921	2	1	330	36.8	5.35	3068.88	20	0	95.2	92.6	105.6	98.4	100.2	103.3	104.8	576.9	560.8	639.7	595.9	607.2	625.8	634.9	556.4	547.9	590.1	595.9	600.3	570.3	623.5	High	High	High	High	High	High	High	Carbamidomethyl [C219; C259; C287]; TMT6plex [K52; K70; K86; K115; K193; K240; K286; K293; K328; K330]; Deamidated:18O(1) [N80; N164; N282; N298]; Oxidation [M46; M49; M84; M178; M192; M229; M271; M285; M307; M327]; Succinyl [K52; K86; K193; K328]; Propionyl [K86; K328]
FALSE	High	IsMasterProtein	P01031	Complement C5 OS=Homo sapiens OX=9606 GN=C5 PE=1 SV=4	0	451.763	39	61	133	61	1	1676	188.2	6.52	510.61	61	0	78	162.1	87.9	88.7	70.3	117.2	95.8	10915	22671.8	12289.4	12400.5	9832.7	16391.8	13400.3	10527.5	22149.3	11337	12400.5	9720.9	14937.8	13159.2	High	High	High	High	High	High	High	Carbamidomethyl [C731; C732; C856; C1159; C1375; C1405; C1505; C1606]; TMT6plex [K90; K109; K132; K142; K153; K156; K202; K206; K220; K251; K308; K353; K364; K372; K408; K489; K495; K506; K517; K629; K689; K762; K842; K858; K970; K1050; K1070; K1091; K1128; K1163; K1170; K1213; K1262; K1272; K1318; K1327; K1380; K1409; K1456; K1515; K1576; K1586; K1594; K1602; K1613]; Oxidation [M291; M534; M827;…
FALSE	High	IsMasterProtein	B7Z6G4	cDNA FLJ53193, highly similar to Homo sapiens caldesmon 1 (CALD1), transcript variant 5, mRNA OS=Homo sapiens OX=9606 PE=2 SV=1	0	449.687	59	41	192	1	1	543	62.7	5.91	712.54	41	3	145.7	94.7	94.4	87.3	112.9	98.7	66.3	1107.1	719.4	717.5	663.3	857.8	749.6	503.8	1067.8	702.8	661.9	663.3	848.1	683.1	494.7	High	High	High	High	High	High	High	TMT6plex [K58; K85; K124; K154; K157; K175; K195; K202; K204; K214; K217; K242; K252; K254; K284; K303; K307; K319; K320; K351; K355; K371; K381; K382; K385; K405; K424; K440; K443; K446; K483; K489; K502; K508; K513; K525; K536; K542]; Succinyl [K124; K307; K381; K385; K440; K443; K446; K483; K489; K513; K525]; Oxidation [M142]
FALSE	High	IsMasterProtein	A0A0K0K1H8	Epididymis secretory sperm binding protein Li 71p OS=Homo sapiens OX=9606 GN=HEL-S-71p PE=2 SV=1	0	448.776	60	36	132	1	1	698	77	7.21	528.83	36	0	115	78.4	97.1	83.5	118	119.9	88	124.8	85.2	105.5	90.7	128.2	130.1	95.5	120.4	83.2	97.3	90.7	126.7	118.6	93.8	High	High	High	High	High	High	High	Carbamidomethyl [C58; C67; C156; C246; C260; C374; C387; C396; C437; C503; C517; C525; C582; C656; C684; C693]; TMT6plex [K60; K97; K107; K121; K236; K278; K295; K297; K310; K373; K384; K399; K420; K452; K464; K489; K508; K509; K530; K564; K571; K576; K659; K676; K771; K771]; Deamidated:18O(1) [N94; N95; N402]; Oxidation [M128; M275; M401; M408; M483; M518]
FALSE	High	IsMasterProtein	J3QSU6	Tenascin OS=Homo sapiens OX=9606 GN=TNC PE=1 SV=1	0	446.592	37	59	95	2	1	2019	220.7	4.93	409	59	58	103.4	102.1	84	80.1	121.3	92.4	116.8	10548.3	10414.3	8572.4	8174.6	12381.6	9424.6	11917	10173.8	10174.3	7908.1	8174.6	12240.9	8588.6	11702.6	High	High	High	High	High	High	High	Carbamidomethyl [C64; C111; C113; C140; C146; C147; C161; C454; C456; C542; C547; C549; C609; C611; C620; C1802; C1954]; TMT6plex [K75; K120; K461; K556; K627; K699; K700; K719; K751; K759; K812; K864; K886; K969; K972; K989; K1006; K1057; K1135; K1182; K1226; K1471; K1532; K1655; K1747; K1824; K1859; K1881; K1907; K1914; K1945; K1959; K2003]; Deamidated:18O(1) [N1821]; Oxidation [M666]
FALSE	High	IsMasterProtein	A0A140TA29	Complement C4-B OS=Homo sapiens OX=9606 GN=C4B PE=1 SV=1	0	444.192	39	55	117	1	1	1698	187.5	7.33	459.06	55	0	132	128.3	180.6	90.7	87.8	43.1	37.5	110.3	107.3	151	75.8	73.4	36	31.4	106.4	104.8	139.3	75.8	72.6	32.8	30.8	High	High	High	High	High	High	High	Carbamidomethyl [C68; C567; C702; C703; C728; C735; C736; C820; C1010; C1489; C1520; C1537; C1542; C1544; C1572; C1681; C1696]; TMT6plex [K71; K92; K95; K118; K166; K244; K274; K292; K293; K325; K404; K570; K579; K617; K623; K700; K744; K929; K1030; K1042; K1051; K1084; K1099; K1182; K1204; K1365; K1390; K1529; K1548; K1584; K1609]; Oxidation [M393; M621; M968; M1281]; Deamidated:18O(1) [N963; N9…
FALSE	High	IsMasterProtein	C9JD84	Latent-transforming growth factor beta-binding protein 1 OS=Homo sapiens OX=9606 GN=LTBP1 PE=1 SV=1	0	444.184	38	43	114	2	1	1340	146.9	4.91	504.73	43	0	99.4	101.7	98.4	102.4	117.4	90.5	90.2	632.8	647.7	626.2	651.9	747.3	575.9	574.4	610.3	632.8	577.7	651.9	738.8	524.8	564.1	High	High	High	High	High	High	High	TMT6plex [K27; K36; K92; K102; K115; K125; K151; K162; K184; K186; K204; K244; K251; K267; K350; K382; K390; K398; K436; K716; K736; K1024; K1042; K1056; K1072; K1081; K1187; K1276; K1320; K1335]; Carbamidomethyl [C35; C77; C81; C87; C93; C95; C104; C233; C242; C255; C256; C339; C353; C376; C377; C378; C388; C391; C519; C521; C534; C540; C547; C602; C605; C704; C710; C715; C724; C726; C751; C756;…
FALSE	High	IsMasterProtein	A0A024R0S6	EH-domain containing 2, isoform CRA_a OS=Homo sapiens OX=9606 GN=EHD2 PE=3 SV=1	0	443.015	79	38	143	35	1	543	61.1	6.46	585.35	38	3	94.5	93.3	97.9	104.4	95	104.2	110.8	10869.4	10730.9	11259.5	12008.2	10927.7	11984.5	12747.2	10483.5	10483.6	10386.9	12008.2	10803.5	10921.5	12517.8	High	High	High	High	High	High	High	Oxidation [M101; M137; M223; M230; M364; M385; M476; M500]; TMT6plex [K6; K26; K58; K71; K120; K124; K162; K193; K213; K242; K324; K341; K358; K370; K375; K377; K392; K450; K452; K466; K480; K516; K535]; Carbamidomethyl [C96; C138; C356]; Acetyl [N-Term]
FALSE	High	IsMasterProtein	Q53FP8	Calponin (Fragment) OS=Homo sapiens OX=9606 PE=2 SV=1	0	441.695	75	24	301	1	1	297	33.2	9.07	1132.3	24	0	97.1	120.3	98.8	81.4	89.2	118.2	95	54.5	67.6	55.5	45.7	50.1	66.4	53.4	52.6	66	51.2	45.7	49.5	60.5	52.4	High	High	High	High	High	High	High	TMT6plex [K19; K55; K66; K73; K93; K101; K132; K134; K137; K143; K172; K192; K225; K251; K271]; Crotonyl [K97; K101; K212]; Carbamidomethyl [C61; C238]; Succinyl [K19; K55; K66; K93; K101; K172; K225; K251]; Oxidation [M51; M130; M168; M179; M219; M235; M247; M258]; Propionyl [K55]; Deamidated:18O(1) [N109; N114; N116; N242]
FALSE	High	IsMasterProtein	Q01995	Transgelin OS=Homo sapiens OX=9606 GN=TAGLN PE=1 SV=4	0	438.669	90	25	729	2	1	201	22.6	8.84	2539.1	25	0	92.8	93.6	100.5	95	106.1	120	92.1	3359.9	3389.8	3638.1	3438.6	3840.2	4346.7	3333.2	3240.6	3311.7	3356.2	3438.6	3796.6	3961.1	3273.2	High	High	High	High	High	High	High	TMT6plex [K20; K21; K57; K64; K75; K78; K89; K99; K108; K121; K140; K154; K155; K172]; Oxidation [M86; M91; M111; M123; M131; M153; M179; M190]; Succinyl [K57; K75; K89; K99; K121; K140]; Carbamidomethyl [C38]; Crotonyl [K75; K78]; Propionyl [K89]; Deamidated:18O(1) [N82]
FALSE	High	IsMasterProtein	Q7RTM4	Spectrin-like protein of the nuclear envelope and Golgi OS=Homo sapiens OX=9606 GN=SYNE1 PE=2 SV=1	0	429.796	12	75	86	1	1	8407	965.7	5.55	338.47	75	0	90.5	92.1	105.8	89	103.1	121	98.6	126.5	128.7	147.7	124.3	144	169	137.7	122	125.7	136.3	124.3	142.4	154	135.2	High	High	High	High	High	High	High	TMT6plex [K74; K3026; K3121; K3174; K3209; K3228; K3246; K3584; K3706; K3714; K3724; K3767; K3801; K3815; K3817; K3833; K3968; K4174; K4178; K4405; K4481; K4482; K4559; K4671; K4924; K5118; K5199; K5252; K5358; K5374; K5595; K5681; K5950; K6104; K6144; K6154; K6218; K6364; K6511; K6623; K6682; K6824; K6901; K6921; K6969; K7146; K7220; K7263; K7398; K7400; K7412; K7924; K8242]; Carbamidomethyl [C3…
FALSE	High	IsMasterProtein	P16112	Aggrecan core protein OS=Homo sapiens OX=9606 GN=ACAN PE=1 SV=3	0	425.238	18	37	148	37	1	2530	261.2	4.13	583.72	37	0	93.2	149.1	71.8	114.5	108.9	68	94.5	10687.7	17106.5	8239.3	13137.9	12492.9	7804.2	10840.6	10308.2	16712.3	7600.8	13137.9	12350.9	7112	10645.5	High	High	High	High	High	High	High	Carbamidomethyl [C133; C175; C199; C220; C273; C297; C318; C500; C524; C545; C571; C622; C643; C673; C2302; C2304; C2313; C2320; C2331; C2432; C2440; C2447; C2476]; Deamidated:18O(1) [N178]; TMT6plex [K82; K103; K151; K224; K549; K647; K1593; K2326; K2441]; Oxidation [M136; M294; M296]; Succinyl [K82]
FALSE	High	IsMasterProtein	P55072	Transitional endoplasmic reticulum ATPase OS=Homo sapiens OX=9606 GN=VCP PE=1 SV=4	0	423.075	66	45	94	45	1	806	89.3	5.26	380.14	45	0	101.2	103.3	101.9	100.8	102.2	91.8	98.8	7843.4	8010.8	7901.8	7817.3	7920.9	7119.6	7659.4	7564.9	7826.2	7289.4	7817.3	7830.9	6488.1	7521.6	High	High	High	High	High	High	High	TMT6plex [K18; K45; K60; K81; K109; K190; K231; K236; K251; K277; K288; K295; K312; K336; K386; K486; K502; K505; K512; K524; K543; K584; K614; K615; K651; K677; K754]; Carbamidomethyl [C69; C77; C105; C174; C184; C415; C522; C535; C572; C691]; Oxidation [M275; M332; M550; M611]
FALSE	High	IsMasterProtein	Q08431	Lactadherin OS=Homo sapiens OX=9606 GN=MFGE8 PE=1 SV=3	0	420.466	82	26	193	1	1	387	43.1	8.15	747.36	26	0	82.7	109.4	91.8	104.3	91.6	121.7	98.4	526.2	695.6	583.6	663.5	582.7	773.6	625.9	507.5	679.6	538.4	663.5	576.1	705	614.6	High	High	High	High	High	High	High	Deamidated:18O(1) [N78; N80; N83; N115; N238; N239; N274; N276; N285]; Oxidation [M113; M136]; Carbamidomethyl [C32; C38; C55; C57; C66; C70; C212; C216; C225; C230]; TMT6plex [K59; K69; K156; K159; K177; K178; K180; K188; K237; K244; K253; K297; K320; K354; K355]; Succinyl [K180; K237; K253; K354]
FALSE	High	IsMasterProtein	B9EG60	Synaptopodin 2 OS=Homo sapiens OX=9606 GN=SYNPO2 PE=2 SV=1	0	416.445	49	53	98	9	1	1261	136.2	8.79	396.42	53	48	86.9	109.3	97.3	109.8	80.1	88.4	128.2	9398.6	11821.5	10526	11871.3	8665.7	9563	13860.2	9064.9	11549.1	9710.3	11871.3	8567.2	8714.8	13610.8	High	High	High	High	High	High	High	TMT6plex [K28; K35; K71; K85; K102; K137; K157; K187; K225; K367; K392; K398; K480; K490; K497; K509; K513; K590; K688; K694; K700; K720; K752; K762; K766; K807; K829; K843; K878; K939; K949; K991; K1003; K1127; K1137; K1188]; Carbamidomethyl [C48; C61; C128; C152; C290; C743; C1194]; Deamidated:18O(1) [N852]; Oxidation [M73; M483; M1002]
FALSE	High	IsMasterProtein	Q4LE33	TNC variant protein (Fragment) OS=Homo sapiens OX=9606 GN=TNC variant protein PE=2 SV=1	0	415.89	32	58	89	1	1	2233	244.2	4.94	377.41	58	0	147.9	60.2	66.2	157	51.8	164.2	52.8	106.4	43.3	47.6	112.9	37.2	118.1	38	102.6	42.3	43.9	112.9	36.8	107.6	37.3	High	High	High	High	High	High	High	Carbamidomethyl [C96; C143; C145; C172; C178; C179; C193; C486; C488; C574; C579; C581; C641; C643; C652; C2016; C2168]; TMT6plex [K107; K152; K493; K588; K659; K731; K732; K751; K783; K791; K844; K896; K918; K1001; K1004; K1021; K1038; K1089; K1167; K1214; K1258; K1685; K1746; K1869; K1961; K2038; K2073; K2095; K2121; K2128; K2159; K2173; K2217]; Deamidated:18O(1) [N2035]; Oxidation [M698]
FALSE	High	IsMasterProtein	B4DTX5	cDNA FLJ60072, highly similar to Homo sapiens sorbin and SH3 domain containing 1 (SORBS1), transcript variant 6, mRNA OS=Homo sapiens OX=9606 PE=2 SV=1	0	415.25	61	44	148	1	1	749	83.9	7.15	540.72	44	0	78.1	116.4	76.5	116.4	76.9	93.4	142.2	119.3	177.9	116.9	177.9	117.4	142.8	217.2	115.1	173.8	107.8	177.9	116.1	130.1	213.3	High	High	High	High	High	High	High	Deamidated:18O(1) [N14; N21; N232]; TMT6plex [K25; K31; K100; K113; K192; K198; K270; K279; K289; K320; K321; K341; K349; K415; K424; K503; K539; K570; K590; K642; K720; K745]; Carbamidomethyl [C721]; Oxidation [M223; M282; M510; M601; M653; M718]; Succinyl [K192; K198; K415; K642]
FALSE	High	IsMasterProtein	Q59FG9	Chondroitin sulfate proteoglycan 2 (Versican) variant (Fragment) OS=Homo sapiens OX=9606 PE=2 SV=1	0	413.628	14	48	273	8	1	3410	374.1	4.53	975.01	48	51	96.5	107.7	102.5	95.7	116.7	78	102.9	34454.9	38445.9	36582.5	34172.2	41668.8	27862.3	36743.1	33231.6	37559.9	33747.5	34172.2	41195.2	25390.9	36082	High	High	High	High	High	High	High	TMT6plex [K93; K106; K112; K133; K184; K235; K274; K282; K361; K363; K470; K544; K547; K598; K652; K739; K1052; K1436; K1785; K2426; K2768; K2769; K2960; K3189; K3196; K3245; K3305; K3320; K3340; K3396]; Succinyl [K106; K184; K282]; Carbamidomethyl [C231; C257; C284; C308; C329; C359; C3165; C3167; C3176; C3183; C3194; C3310; C3339; C3366]; Oxidation [M738; M2424; M3367]; Deamidated:18O(1) [N102]
FALSE	High	IsMasterProtein	V9HWF4	Phosphoglycerate kinase OS=Homo sapiens OX=9606 GN=HEL-S-68p PE=2 SV=1	0	407.142	78	32	132	27	1	417	44.6	8.1	541.59	32	6	107.3	93.4	102.7	100.8	100.5	100.4	94.9	16277	14169.9	15585.4	15290.2	15246	15234	14393.3	15699.1	13843.4	14377.6	15290.2	15072.7	13882.7	14134.3	High	High	High	High	High	High	High	TMT6plex [K11; K15; K30; K48; K56; K75; K86; K106; K131; K133; K184; K191; K199; K216; K220; K230; K246; K264; K291; K297; K322; K323; K361; K382; K388; K406]; Carbamidomethyl [C50; C99; C108; C316; C367; C379; C380]; Oxidation [M29; M72; M190; M234; M240; M251; M312]; Succinyl [K11; K216; K264; K297]
FALSE	High	IsMasterProtein	B4DPW5	cDNA FLJ59374, highly similar to Homo sapiens caldesmon 1 (CALD1), transcript variant 2, mRNA OS=Homo sapiens OX=9606 PE=2 SV=1	0	406.053	56	39	175	2	1	497	57.4	8.22	640.66	39	0	105.5	107.9	91.2	103.1	89.9	97.3	105.1	253.3	259	218.9	247.4	215.9	233.6	252.2	244.3	253	201.9	247.4	213.4	212.9	247.7	High	High	High	High	High	High	High	TMT6plex [K68; K119; K139; K146; K148; K158; K161; K186; K196; K198; K228; K247; K251; K263; K264; K295; K299; K315; K325; K326; K329; K349; K368; K384; K387; K390; K427; K433; K446; K452; K457; K469; K480; K486; K491]; Succinyl [K68; K251; K325; K329; K384; K387; K390; K427; K433; K457; K469]
FALSE	High	IsMasterProtein	A0A0K0K1I0	Epididymis secretory protein Li 265 OS=Homo sapiens OX=9606 GN=HEL-S-265 PE=2 SV=1	0	402.31	74	44	272	8	1	284	32.8	4.77	887.64	44	27	103.6	100.6	92.6	97.2	85.7	118	102.3	18761.3	18211.1	16773.7	17596.4	15522.6	21371.9	18525.5	18095.2	17791.4	15473.8	17596.4	15346.2	19476.2	18192.2	High	High	High	High	High	High	High	TMT6plex [K15; K29; K30; K37; K48; K49; K51; K59; K65; K70; K76; K77; K112; K118; K136; K140; K149; K161; K168; K205; K213; K217; K226; K231; K264]; Succinyl [K37; K59; K136; K140; K149]; Oxidation [M141]; Propionyl [K140]
FALSE	High	IsMasterProtein	P13797	Plastin-3 OS=Homo sapiens OX=9606 GN=PLS3 PE=1 SV=4	0	401.967	65	44	150	38	1	630	70.8	5.6	560.73	44	6	119.6	101.4	95.6	95.3	121.2	91.8	75.1	23147.6	19631.5	18501.5	18449.6	23468	17763.5	14532.2	22325.7	19179.1	17067.7	18449.6	23201.3	16187.9	14270.7	High	High	High	High	High	High	High	TMT6plex [K11; K18; K23; K42; K52; K68; K135; K158; K168; K266; K288; K297; K300; K312; K335; K346; K364; K376; K382; K437; K444; K447; K452; K458; K471; K518; K537; K545; K547; K573; K582; K587; K611; K613]; Oxidation [M46; M325; M340; M616; M623]; Carbamidomethyl [C33; C167; C463; C566; C621]; Succinyl [K382; K437; K611; K613]; Acetyl [N-Term]
FALSE	High	IsMasterProtein	P07437	Tubulin beta chain OS=Homo sapiens OX=9606 GN=TUBB PE=1 SV=2	0	400.061	67	25	234	4	1	444	49.6	4.89	890.1	25	7	95.5	100.7	105.2	103.8	102.2	96.1	96.5	4803.2	5062.4	5287.2	5219.9	5138.3	4829.4	4850.1	4632.7	4945.7	4877.5	5219.9	5079.9	4401	4762.8	High	High	High	High	High	High	High	Oxidation [M73; M164; M257; M267; M299; M300; M330; M363; M388]; Succinyl [K103; K174; K297; K350]; TMT6plex [K19; K58; K103; K122; K154; K174; K252; K297; K336; K350; K379]; Carbamidomethyl [C12; C127; C129; C239; C303; C354]; Deamidated:18O(1) [N332]
FALSE	High	IsMasterProtein	A0A024RC55	Milk fat globule-EGF factor 8 protein, isoform CRA_a OS=Homo sapiens OX=9606 GN=MFGE8 PE=4 SV=1	0	397.75	82	26	187	1	1	387	43.1	8.15	725.14	26	36	85.4	104.3	98.6	97.5	115.3	114	84.8	16162.2	19734.9	18654.2	18442.3	21817.5	21563.9	16047.8	15588.4	19280.1	17208.6	18442.3	21569.5	19651.2	15759.1	High	High	High	High	High	High	High	Deamidated:18O(1) [N78; N80; N115; N238; N239; N274; N276; N285]; Oxidation [M76; M113; M136]; Carbamidomethyl [C32; C38; C55; C57; C66; C70; C212; C216; C225; C230]; TMT6plex [K59; K69; K156; K159; K177; K178; K180; K188; K237; K244; K253; K297; K320; K354; K355]; Succinyl [K180; K237; K253; K354]
FALSE	High	IsMasterProtein	Q53GC9	Transgelin variant (Fragment) OS=Homo sapiens OX=9606 PE=2 SV=1	0	396.782	86	25	648	2	1	184	20.9	8.75	2251.28	25	54	96.5	93.1	100.1	95.4	100.2	117.5	97.2	68341.9	65957.1	70873.7	67554.3	70981	83213.8	68826.2	65915.4	64437.1	65381.3	67554.3	70174.3	75832.7	67587.8	High	High	High	High	High	High	High	TMT6plex [K20; K21; K57; K64; K75; K78; K89; K99; K108; K121; K140; K154; K155; K172]; Oxidation [M86; M91; M111; M123; M131; M153; M179]; Succinyl [K57; K75; K89; K99; K121; K140]; Crotonyl [K75; K78]; Propionyl [K89]; Deamidated:18O(1) [N82]
FALSE	High	IsMasterProtein	P02675	Fibrinogen beta chain OS=Homo sapiens OX=9606 GN=FGB PE=1 SV=2	0	392.315	66	27	127	27	1	491	55.9	8.27	507.25	27	0	109.9	98.6	140.3	97.9	83.4	93.3	76.6	14180.3	12717	18097.9	12629.6	10754.3	12038	9881	13676.8	12423.9	16695.4	12629.6	10632.1	10970.2	9703.2	High	High	High	High	High	High	High	TMT6plex [K152; K163; K178; K211; K239; K247; K264; K295; K313; K328; K348; K351; K367; K374; K458]; Carbamidomethyl [C95; C106; C110; C223; C227; C231; C270; C316; C437]; Oxidation [M148; M220; M254; M272; M344]; Deamidated:18O(1) [N131; N132; N133; N273; N276]; Succinyl [K239]
FALSE	High	IsMasterProtein	O94832	Unconventional myosin-Id OS=Homo sapiens OX=9606 GN=MYO1D PE=1 SV=2	0	391.871	53	56	118	56	1	1006	116.1	9.39	454.65	56	0	107.4	89.1	109.7	85.2	120.7	106	81.9	15795.8	13105.9	16135.5	12542.2	17758.8	15602.2	12055.5	15235	12803.9	14885.1	12542.2	17557	14218.3	11838.6	High	High	High	High	High	High	High	TMT6plex [K67; K87; K94; K108; K152; K173; K255; K260; K269; K281; K295; K307; K329; K366; K431; K450; K465; K478; K524; K532; K544; K551; K559; K569; K582; K656; K660; K676; K707; K811; K831; K849; K913; K922; K925; K934; K954; K994]; Carbamidomethyl [C97; C143; C353; C460; C666; C930]; Oxidation [M461; M470; M535; M809]
FALSE	High	IsMasterProtein	A0A384MEF1	Epididymis secretory sperm binding protein OS=Homo sapiens OX=9606 PE=2 SV=1	0	387.361	59	38	169	3	1	782	85.6	6.28	664.32	38	46	101.5	107.3	96	95.5	97.3	101.6	100.7	18024.9	19061.2	17055.7	16960.2	17280.9	18053.8	17889	17384.9	18621.9	15734	16960.2	17084.5	16452.4	17567.1	High	High	High	High	High	High	High	TMT6plex [K61; K64; K162; K169; K177; K239; K245; K327; K338; K341; K368; K390; K447; K542; K548; K584; K597; K615; K648; K675; K713; K720; K728; K748]; Succinyl [K64; K390; K648]; Oxidation [M310; M544]; Carbamidomethyl [C331; C672]; Deamidated:18O(1) [N305; N492]
FALSE	High	IsMasterProtein	A0A024R5W6	Tropomyosin 1 (Alpha), isoform CRA_a OS=Homo sapiens OX=9606 GN=TPM1 PE=3 SV=1	0	382.703	80	43	324	18	1	284	32.7	4.74	1075.54	43	1	91.1	105.2	87.3	101.7	83.1	121.4	110.2	14976.2	17293.6	14353.5	16717.4	13670.8	19951.7	18125.5	14444.5	16895.1	13241.2	16717.4	13515.4	18182	17799.4	High	High	High	High	High	High	High	TMT6plex [K15; K29; K30; K37; K46; K48; K66; K80; K112; K118; K136; K140; K149; K161; K168; K189; K198; K205; K213; K217; K226; K231; K259; K264]; Succinyl [K136; K140; K149]; Carbamidomethyl [C190]; Oxidation [M141]; Propionyl [K46; K140]
FALSE	High	IsMasterProtein	Q6UVK1	Chondroitin sulfate proteoglycan 4 OS=Homo sapiens OX=9606 GN=CSPG4 PE=1 SV=2	0	381.938	25	49	72	49	1	2322	250.4	5.47	313.93	49	0	90.6	97.2	96.9	107	94.3	97.9	116	6389.5	6853.3	6827.4	7544.8	6647.8	6901.2	8177.6	6162.6	6695.4	6298.3	7544.8	6572.2	6289.1	8030.5	High	High	High	High	High	High	High	TMT6plex [K465; K655; K714; K1088; K1585; K2254; K2263]; Carbamidomethyl [C533; C1593]; Oxidation [M956]
FALSE	High	IsMasterProtein	P12109	Collagen alpha-1(VI) chain OS=Homo sapiens OX=9606 GN=COL6A1 PE=1 SV=3	0	377.012	38	35	158	35	1	1028	108.5	5.43	652.76	35	0	117.9	79.2	104.1	81.3	114.3	97.9	105.3	17395.6	11679.1	15352.1	11994.3	16856.5	14442.5	15535.4	16778	11410	14162.4	11994.3	16664.9	13161.4	15255.9	High	High	High	High	High	High	High	TMT6plex [K53; K61; K121; K134; K135; K148; K151; K166; K180; K240; K610; K652; K688; K757; K790; K803; K957]; Oxidation [M238; M697]; Carbamidomethyl [C131; C169; C247; C248; C252; C604; C606; C607; C609; C745; C774]; Succinyl [K957]; Deamidated:18O(1) [N87]
FALSE	High	IsMasterProtein	P68366	Tubulin alpha-4A chain OS=Homo sapiens OX=9606 GN=TUBA4A PE=1 SV=1	0	377	59	24	162	8	1	448	49.9	5.06	652.71	24	0	93.9	97.2	105.1	101.9	103.4	100.2	98.4	3773.2	3907.4	4221.4	4094.6	4153.4	4024.5	3953.9	3639.2	3817.4	3894.3	4094.6	4106.2	3667.5	3882.8	High	High	High	High	High	High	High	Carbamidomethyl [C54; C295; C315; C316; C347; C376]; Oxidation [M302; M313; M377; M398; M425]; TMT6plex [K60; K96; K112; K163; K164; K280; K304; K336; K352; K370; K394; K401; K430]; Deamidated:18O(1) [N293; N356]; Succinyl [K280; K352; K370]
FALSE	High	IsMasterProtein	A6YID5	Fibronectin splice variant D (Fragment) OS=Homo sapiens OX=9606 GN=FN1 PE=2 SV=1	0	374.732	58	25	151	1	1	524	57	5.58	651.6	25	0	192	100.1	115	60.9	99.4	91.6	41	39.1	20.4	23.4	12.4	20.2	18.7	8.4	37.7	19.9	21.6	12.4	20	17	8.2	High	High	High	High	High	High	High	TMT6plex [K41; K104; K216; K221; K242; K251; K292; K335; K391; K394]; Succinyl [K242; K292]; Oxidation [M220; M238]; Deamidated:18O(1) [N307; N342; N372]; Carbamidomethyl [C471]
FALSE	High	IsMasterProtein	Q15582	Transforming growth factor-beta-induced protein ig-h3 OS=Homo sapiens OX=9606 GN=TGFBI PE=1 SV=1	0	370.446	55	32	136	32	1	683	74.6	7.71	529.02	32	0	101.7	106.4	81.7	111.4	98.4	89.1	111.3	11438.6	11972.7	9188.1	12531.6	11062.8	10020.7	12522.1	11032.5	11696.8	8476.1	12531.6	10937.1	9131.9	12296.8	High	High	High	High	High	High	High	TMT6plex [K53; K66; K90; K186; K287; K313; K421; K441; K447; K461; K484; K510; K570; K596; K602; K610; K655; K676]; Deamidated:18O(1) [N266; N272; N604; N609; N622; N630; N637]; Oxidation [M268; M502; M506; M517; M619]; Carbamidomethyl [C49; C65; C84; C85; C97; C473; C478]; Succinyl [K510]
FALSE	High	IsMasterProtein	Q9UMS6	Synaptopodin-2 OS=Homo sapiens OX=9606 GN=SYNPO2 PE=1 SV=2	0	369.844	51	46	86	2	1	1093	117.4	8.57	348.75	46	0	94.4	119.7	98.3	96.5	92.3	88.2	110.7	405.6	514.1	422.3	414.6	396.5	378.8	475.6	391.2	502.3	389.6	414.6	392	345.2	467	High	High	High	High	High	High	High	TMT6plex [K28; K35; K71; K85; K102; K137; K157; K187; K225; K367; K392; K398; K480; K490; K497; K509; K513; K590; K688; K694; K700; K720; K752; K762; K766; K807; K829; K843; K878; K939; K949; K991; K1003; K1087]; Carbamidomethyl [C48; C61; C128; C152; C290; C743]; Deamidated:18O(1) [N852]; Oxidation [M73; M483; M1002]
FALSE	High	IsMasterProtein	G3XAI2	Laminin subunit beta-1 OS=Homo sapiens OX=9606 GN=LAMB1 PE=1 SV=1	0	366.829	35	53	79	53	1	1810	200.3	4.96	330.04	53	0	91	124.6	111.1	87.5	104.2	85.2	96.3	8237.2	11275	10051.8	7919.1	9431.9	7714.3	8714	7944.7	11015.2	9272.8	7919.1	9324.7	7030	8557.2	High	High	High	High	High	High	High	TMT6plex [K182; K207; K239; K453; K465; K480; K650; K698; K1255; K1268; K1279; K1282; K1294; K1324; K1334; K1347; K1408; K1467; K1487; K1509; K1603; K1620; K1683; K1698; K1721; K1751; K1760]; Oxidation [M1287; M1351; M1385; M1469; M1597]; Carbamidomethyl [C194; C419; C422; C424; C435; C450; C452; C461; C464; C479; C667; C695; C779; C957; C968; C970; C1078; C1080; C1089; C1138; C1141; C1153; C1168…
FALSE	High	IsMasterProtein	P10643	Complement component C7 OS=Homo sapiens OX=9606 GN=C7 PE=1 SV=2	0	365.646	49	32	87	4	1	843	93.5	6.48	394.84	32	34	82.9	144.5	88.1	91	74.4	121	98.1	7342.5	12801.3	7802.2	8066.1	6596.6	10725	8692.9	7081.8	12506.3	7197.6	8066.1	6521.6	9773.7	8536.5	High	High	High	High	High	High	High	Carbamidomethyl [C63; C73; C91; C96; C128; C433; C523; C560; C571; C599; C626; C631; C659; C673; C721; C728; C743; C763; C773; C776; C838]; TMT6plex [K99; K132; K174; K191; K323; K325; K335; K361; K400; K418; K420; K429; K437; K578; K593; K628; K646; K654; K678; K684; K701; K744; K771; K781]; Oxidation [M588; M624; M637; M663]; Deamidated:18O(1) [N142]
FALSE	High	IsMasterProtein	Q2TSD0	Glyceraldehyde-3-phosphate dehydrogenase OS=Homo sapiens OX=9606 PE=2 SV=1	0	365.26	72	23	255	1	1	335	36	8.46	1062.09	23	0	101.7	102.5	98.9	92.8	100.9	111.6	91.7	196.2	197.7	190.7	178.9	194.7	215.2	176.9	189.2	193.1	175.9	178.9	192.5	196.1	173.7	High	High	High	High	High	High	High	TMT6plex [K27; K61; K66; K84; K86; K107; K117; K139; K145; K162; K186; K194; K215; K227; K254; K259; K271; K334]; Deamidated:18O(1) [N64; N70]; Succinyl [K186; K215; K251; K334]; Carbamidomethyl [C152; C156; C247]; Oxidation [M105; M130; M133; M175; M328; M331]
FALSE	High	IsMasterProtein	Q9BVA1	Tubulin beta-2B chain OS=Homo sapiens OX=9606 GN=TUBB2B PE=1 SV=1	0	363.641	67	25	206	2	1	445	49.9	4.89	771.01	25	0	96.7	94.5	92.5	98.8	90.2	84.4	143	629.9	615.9	602.5	643.7	588.1	549.7	931.7	607.5	601.7	555.8	643.7	581.4	500.9	914.9	High	High	High	High	High	High	High	Oxidation [M73; M170; M257; M267; M299; M300; M330; M363; M388]; Succinyl [K103; K297; K350; K379]; TMT6plex [K19; K58; K103; K122; K154; K174; K252; K297; K336; K350; K379]; Carbamidomethyl [C12; C127; C129; C239; C303; C354]; Deamidated:18O(1) [N332]
FALSE	High	IsMasterProtein	Q8IWP6	Tubulin beta chain OS=Homo sapiens OX=9606 PE=2 SV=1	0	362.931	67	24	207	2	1	445	49.7	4.92	767.03	24	5	99.5	97.5	105.3	102.5	98.9	101.1	95.2	1569.1	1537.3	1660	1616.9	1558.6	1594.3	1500.6	1513.4	1501.9	1531.4	1616.9	1540.9	1452.9	1473.6	High	High	High	High	High	High	High	TMT6plex [K19; K58; K103; K122; K154; K174; K252; K297; K336; K350; K379]; Oxidation [M73; M164; M257; M267; M293; M299; M300; M330; M388]; Carbamidomethyl [C12; C127; C129; C239; C303; C354]; Deamidated:18O(1) [N52; N332; N370]; Succinyl [K103; K174; K350]
FALSE	High	IsMasterProtein	A0A384MDQ7	Epididymis secretory sperm binding protein OS=Homo sapiens OX=9606 PE=2 SV=1	0	359.366	63	29	192	27	1	418	46.7	5.59	812.35	29	2	98.8	61.7	109.4	123.2	123	105.2	78.8	16214.3	10124.5	17957.9	20230	20183.8	17265.8	12927.6	15638.6	9891.2	16566.2	20230	19954.4	15734.3	12695	High	High	High	High	High	High	High	TMT6plex [K49; K149; K153; K159; K160; K178; K179; K187; K217; K225; K241; K257; K267; K298; K314; K324; K334; K352; K367; K389; K392; K404; K411; K418]; Succinyl [K217; K298; K334; K352; K389; K392]; Oxidation [M250; M266; M375; M382; M398]; Carbamidomethyl [C256]
FALSE	High	IsMasterProtein	Q6GMX6	IGH@ protein OS=Homo sapiens OX=9606 GN=IGH@ PE=1 SV=1	0	357.993	53	22	229	0	1	465	51.1	8.69	932.45	22	39	136.6	76.1	110.1	87.6	90.1	114.5	85.1	30167.5	16812.9	24311.3	19343.3	19907.5	25299.3	18791.1	29096.4	16425.4	22427.3	19343.3	19681.2	23055.2	18453	Not Found	Not Found	Not Found	Not Found	Not Found	Not Found	Not Found	Succinyl [K165; K264; K266; K306; K335; K352; K378; K388; K427]; TMT6plex [K94; K100; K151; K165; K240; K264; K266; K292; K306; K335; K352; K378; K388; K410; K427; K457]; Carbamidomethyl [C114; C162; C238; C244; C247; C279; C385; C443]; Deamidated:18O(1) [N294; N402; N407]; Oxidation [M88]
FALSE	High	IsMasterProtein	B2R6L0	Tubulin beta chain OS=Homo sapiens OX=9606 PE=2 SV=1	0	355.906	67	25	202	2	1	445	49.9	4.89	753.33	25	36	97.8	99.2	103.2	104.6	99.9	93.2	102	17840.8	18098	18811.7	19084.3	18213.4	17001.2	18608.3	17207.4	17680.9	17353.9	19084.3	18006.4	15493.2	18273.5	High	High	High	High	High	High	High	Oxidation [M73; M170; M257; M267; M299; M300; M330; M363; M388]; TMT6plex [K19; K58; K103; K122; K154; K174; K252; K297; K336; K350; K379]; Carbamidomethyl [C12; C127; C129; C239; C303; C354]; Deamidated:18O(1) [N332]; Succinyl [K103; K350; K379]
FALSE	High	IsMasterProtein	A0A024RAL1	Chondroitin sulfate proteoglycan 2 (Versican), isoform CRA_c OS=Homo sapiens OX=9606 GN=CSPG2 PE=4 SV=1	0	351.844	17	42	259	2	1	2409	264.9	4.54	921.51	42	0	79.9	102.2	112.5	98.5	125.4	72.1	109.4	2148.6	2747	3025.7	2648.1	3371.8	1939.6	2943	2072.3	2683.7	2791.2	2648.1	3333.5	1767.6	2890	High	High	High	High	High	High	High	TMT6plex [K79; K92; K98; K119; K170; K221; K260; K268; K347; K435; K784; K1425; K1767; K1768; K1959; K2188; K2195; K2244; K2304; K2319; K2339; K2395]; Succinyl [K92; K170; K268]; Carbamidomethyl [C217; C243; C270; C294; C315; C345; C2164; C2166; C2175; C2182; C2193; C2309; C2338; C2365]; Oxidation [M1423; M2366]; Deamidated:18O(1) [N88]
FALSE	High	IsMasterProtein	P26038	Moesin OS=Homo sapiens OX=9606 GN=MSN PE=1 SV=3	0	351.373	63	41	180	29	1	577	67.8	6.4	636.58	41	16	99.6	95.8	103	105	103.6	96.7	96.4	18788	18073.4	19424	19808.6	19538.1	18245.3	18192.2	18120.9	17656.9	17918.7	19808.6	19316	16626.9	17864.9	High	High	High	High	High	High	High	TMT6plex [K27; K35; K53; K60; K79; K83; K107; K133; K139; K151; K165; K193; K209; K253; K254; K258; K262; K263; K296; K306; K327; K344; K352; K359; K360; K400; K448; K458]; Oxidation [M12; M182; M200; M285; M292; M305; M322; M451; M543; M549]; Carbamidomethyl [C117; C284]; Deamidated:18O(1) [N112]; Succinyl [K258; K296]
FALSE	High	IsMasterProtein	P02679	Fibrinogen gamma chain OS=Homo sapiens OX=9606 GN=FGG PE=1 SV=3	0	350.864	63	25	136	2	1	453	51.5	5.62	554.58	25	35	108.5	96.9	139.2	98.8	85.1	95.3	76.1	19651	17552.9	25215.4	17894.2	15421.6	17268.1	13789.4	18953.3	17148.4	23261.3	17894.2	15246.3	15736.4	13541.3	High	High	High	High	High	High	High	Oxidation [M104; M120; M290]; Propionyl [K101]; TMT6plex [K61; K101; K111; K121; K146; K153; K166; K177; K185; K196; K199; K222; K231; K232; K238; K258; K292; K299; K328; K364; K399; K432]; Succinyl [K61; K101; K166; K177; K196; K432]; Deamidated:18O(1) [N95; N103; N201; N215; N387; N391]; Carbamidomethyl [C45; C49; C161; C165; C179; C208; C352]
FALSE	High	IsMasterProtein	P24043	Laminin subunit alpha-2 OS=Homo sapiens OX=9606 GN=LAMA2 PE=1 SV=4	0	349.859	22	63	79	62	1	3122	343.7	6.4	301.49	63	1	83.9	121.3	84.1	132	87.2	95	96.5	7909.7	11436.6	7932.4	12440.2	8223.1	8951.3	9093.9	7628.9	11173	7317.7	12440.2	8129.6	8157.3	8930.3	High	High	High	High	High	High	High	TMT6plex [K193; K205; K489; K513; K682; K787; K798; K1040; K1158; K1236; K1244; K1245; K1309; K1379; K1726; K1737; K1752; K1753; K1782; K1809; K1833; K1873; K1882; K1932; K1940; K1982; K2066; K2067; K2084; K2088; K2100; K2124; K2125; K2190; K2399; K2467; K2490; K2497; K2519; K2782; K2951; K2984; K2996; K3027; K3099; K3107]; Carbamidomethyl [C199; C453; C482; C486; C488; C515; C518; C520; C785; C7…
FALSE	High	IsMasterProtein	O00159	Unconventional myosin-Ic OS=Homo sapiens OX=9606 GN=MYO1C PE=1 SV=4	0	345.258	49	48	104	9	1	1063	121.6	9.41	406.84	48	43	96.3	99.4	97.6	106.7	97.9	101.7	100.4	11001.4	11351.4	11147	12187.6	11180.3	11620.2	11472.3	10610.8	11089.8	10283.2	12187.6	11053.2	10589.5	11265.9	High	High	High	High	High	High	High	TMT6plex [K146; K188; K209; K224; K269; K361; K396; K477; K486; K512; K518; K571; K578; K605; K618; K704; K709; K868; K882; K927; K954; K1047]; Carbamidomethyl [C161; C480; C498; C575; C585; C802]; Oxidation [M36; M137]; Succinyl [K188; K927]; Deamidated:18O(1) [N475]
FALSE	High	IsMasterProtein	V9HWN7	Fructose-bisphosphate aldolase OS=Homo sapiens OX=9606 GN=HEL-S-87p PE=2 SV=1	0	344.314	74	27	116	22	1	364	39.4	8.09	543.04	27	7	107.9	94.4	95.3	100.4	104.5	109.6	87.9	11031.4	9653.1	9749.5	10262.2	10687.2	11208.9	8983.5	10639.7	9430.6	8994	10262.2	10565.7	10214.7	8821.9	High	High	High	High	High	High	High	TMT6plex [K42; K87; K99; K101; K108; K111; K147; K200; K208; K215; K289; K294; K312; K330; K342]; Succinyl [K99]; Carbamidomethyl [C73; C178; C202; C290; C339]; Oxidation [M251]; Deamidated:18O(1) [N120; N181]
FALSE	High	IsMasterProtein	A0A024RD80	Heat shock protein 90kDa alpha (Cytosolic), class B member 1, isoform CRA_a OS=Homo sapiens OX=9606 GN=HSP90AB1 PE=3 SV=1	0	343.036	48	39	98	21	1	724	83.2	5.03	387.42	39	3	104.4	86.9	114.4	100.4	93.3	95.1	105.6	6159	5126.8	6750.2	5925.6	5504.3	5614.3	6235	5940.3	5008.7	6227.1	5925.6	5441.7	5116.3	6122.8	High	High	High	High	High	High	High	Succinyl [K107]; TMT6plex [K53; K64; K69; K72; K95; K107; K186; K219; K284; K306; K319; K347; K348; K399; K423; K427; K428; K435; K491; K526; K538; K550; K551; K552; K559; K565; K623]; Carbamidomethyl [C412; C521; C564; C589; C590]; Oxidation [M93; M394; M602]
FALSE	High	IsMasterProtein	Q7Z351	Uncharacterized protein DKFZp686N02209 OS=Homo sapiens OX=9606 GN=DKFZp686N02209 PE=2 SV=1	0	341.423	41	18	224	1	1	482	52.8	8.48	917.77	18	0	123.7	68.6	124.4	105.7	97.1	114.7	65.7	642	356	645.7	548.6	503.9	595.3	341.1	619.2	347.8	595.7	548.6	498.2	542.5	335	High	High	High	High	High	High	High	Succinyl [K182; K281; K283; K323; K352; K369; K395; K405; K444]; TMT6plex [K156; K168; K182; K257; K281; K283; K309; K323; K352; K369; K395; K405; K427; K444]; Carbamidomethyl [C179; C255; C261; C264; C296; C402]; Deamidated:18O(1) [N311; N419; N424]
FALSE	High	IsMasterProtein	O75369	Filamin-B OS=Homo sapiens OX=9606 GN=FLNB PE=1 SV=2	0	340.514	23	48	156	32	1	2602	278	5.73	557.22	48	0	117	93.7	90	93.9	126.8	99.3	79.2	5750.3	4605	4423.6	4614.2	6231	4881.9	3892.7	5546.1	4498.9	4080.8	4614.2	6160.2	4448.9	3822.7	High	High	High	High	High	High	High	TMT6plex [K15; K16; K31; K60; K93; K100; K108; K152; K193; K272; K439; K476; K480; K502; K551; K810; K894; K946; K1057; K1066; K1084; K1135; K1186; K1339; K1372; K1416; K1423; K1519; K1562; K1564; K1780; K1893; K1907; K2074; K2088; K2150; K2170; K2235; K2539]; Carbamidomethyl [C26; C178; C183; C450; C455; C1081; C1326; C1868; C1876; C2537]; Deamidated:18O(1) [N79; N1871]; Crotonyl [K1562]; Succin…
FALSE	High	IsMasterProtein	A0A140VK07	Testicular secretory protein Li 7 OS=Homo sapiens OX=9606 PE=2 SV=1	0	340.185	60	31	100	27	1	684	73.9	6.35	425.76	31	5	101.1	99.8	99.3	96.6	98.8	98.3	106.1	11074	10933.9	10880.3	10583.9	10829.2	10771.4	11629	10680.8	10681.9	10037.1	10583.9	10706.1	9816	11419.8	High	High	High	High	High	High	High	TMT6plex [K125; K157; K170; K195; K208; K236; K244; K263; K271; K368; K407; K459; K482; K504; K532; K565; K594; K625]; Oxidation [M192; M197; M217; M612]; Carbamidomethyl [C246; C247; C362; C562; C585]
FALSE	High	IsMasterProtein	B7Z2X4	cDNA FLJ53327, highly similar to Gelsolin OS=Homo sapiens OX=9606 PE=2 SV=1	0	338.707	59	35	142	1	1	705	77.7	5.69	535.62	35	0																						High	High	High	High	High	High	High	TMT6plex [K13; K92; K100; K162; K168; K250; K261; K264; K291; K313; K370; K465; K471; K507; K520; K538; K571; K598; K636; K643; K651; K671]; Succinyl [K13; K313; K571]; Oxidation [M233; M467]; Carbamidomethyl [C254; C595]; Deamidated:18O(1) [N228; N415]
FALSE	High	IsMasterProtein	A0A0S2Z3L2	ATPase Ca++ transporting cardiac muscle slow twitch 2 isoform 1 (Fragment) OS=Homo sapiens OX=9606 GN=ATP2A2 PE=2 SV=1	0	338.534	41	39	72	33	1	1042	114.7	5.34	309.17	39	7	92.6	94.5	101.9	102.7	92.7	93.2	122.4	6925.9	7068.8	7620.1	7677.9	6929.8	6970.4	9156.2	6680	6905.9	7029.6	7677.9	6851	6352.1	8991.5	High	High	High	High	High	High	High	TMT6plex [K7; K30; K31; K47; K120; K128; K143; K158; K189; K218; K234; K352; K451; K460; K476; K502; K541; K585; K611; K628; K650; K876; K984; K995; K1003]; Carbamidomethyl [C344; C349; C364; C447; C471; C498; C560; C595; C635; C669; C875; C997]; Acetyl [N-Term]; Deamidated:18O(1) [N359]; Oxidation [M361; M494; M536; M732]
FALSE	High	IsMasterProtein	A0A024RDW8	Collagen, type IV, alpha 2, isoform CRA_a OS=Homo sapiens OX=9606 GN=COL4A2 PE=4 SV=1	0	338.292	15	19	129	18	1	1712	167.4	8.66	542.76	19	1	108	96.7	95.6	103	103.7	95.3	97.7	12050.8	10788.3	10661.2	11487.6	11573.1	10636.2	10899.2	11622.9	10539.7	9835	11487.6	11441.6	9692.8	10703.1	High	High	High	High	High	High	High	Carbamidomethyl [C42; C1504; C1537; C1549; C1555; C1590; C1593; C1612; C1658; C1665; C1705; C1708]; TMT6plex [K1370; K1494; K1510; K1525; K1584; K1671; K1694; K1710]; Deamidated:18O(1) [N1550]; Oxidation [M1355; M1503; M1508; M1544; M1575; M1576]; Propionyl [K1563]; Succinyl [K1494]
FALSE	High	IsMasterProtein	K9JA46	Epididymis luminal secretory protein 52 OS=Homo sapiens OX=9606 GN=EL52 PE=2 SV=1	0	337.025	55	40	108	24	1	732	84.6	5.02	414.9	40	19	98.8	94.1	111.1	100.9	90.6	93.2	111.3	14452.2	13752.5	16245.1	14746.6	13244.3	13632.6	16280.2	13939.1	13435.6	14986.2	14746.6	13093.8	12423.4	15987.3	High	High	High	High	High	High	High	Succinyl [K112]; TMT6plex [K58; K69; K74; K84; K100; K112; K191; K224; K292; K314; K327; K407; K431; K435; K436; K443; K478; K499; K534; K546; K558; K559; K560; K567; K573; K576; K581; K631]; Carbamidomethyl [C374; C420; C481; C529; C572; C597; C598]; Oxidation [M98; M371; M402; M474; M610; M625; M628]
FALSE	High	IsMasterProtein	A5Z217	Mutant desmin OS=Homo sapiens OX=9606 PE=2 SV=1	0	335.107	72	36	141	31	1	470	53.6	5.27	528.81	36	0	72.5	129.8	85.4	101.5	66.5	89.9	154.4	6507	11645.9	7657.3	9101.7	5966.4	8062.1	13851.6	6276	11377.5	7063.9	9101.7	5898.6	7347	13602.4	High	High	High	High	High	High	High	TMT6plex [K109; K125; K193; K201; K240; K241; K267; K287; K297; K309; K339; K378; K395; K407]; Succinyl [K109; K201; K395]; Carbamidomethyl [C333]
FALSE	High	IsMasterProtein	Q8N2S1	Latent-transforming growth factor beta-binding protein 4 OS=Homo sapiens OX=9606 GN=LTBP4 PE=1 SV=2	0	335.037	30	47	114	30	1	1624	173.3	5.43	429.61	47	17	96.8	102	95.4	124.3	102.6	78.1	100.9	12472	13132	12285.9	16008.8	13211.9	10053.2	12998.9	12029.2	12829.4	11333.8	16008.8	13061.7	9161.5	12765	High	High	High	High	High	High	High	Carbamidomethyl [C169; C171; C289; C298; C311; C312; C324; C327; C344; C367; C372; C381; C383; C418; C431; C432; C433; C444; C447; C556; C561; C570; C572; C598; C612; C614; C640; C696; C698; C750; C756; C763; C860; C862; C959; C965; C973; C1183; C1193; C1223; C1235; C1257; C1265; C1543; C1543; C1549; C1549; C1559; C1572; C1578; C1588]; TMT6plex [K178; K1266]
FALSE	High	IsMasterProtein	Q9Y6C2	EMILIN-1 OS=Homo sapiens OX=9606 GN=EMILIN1 PE=1 SV=3	0	333.252	38	39	98	38	1	1016	106.6	5.17	419.95	39	1	99.3	95.1	99.1	99.3	108.4	95.5	103.4	10128.7	9703.7	10108.8	10131.5	11054.6	9744.1	10544.5	9769.1	9480.1	9325.4	10131.5	10929	8879.8	10354.8	High	High	High	High	High	High	High	Carbamidomethyl [C60; C70; C85; C92; C302; C305; C353; C354; C582; C585; C602; C604; C720; C734]; TMT6plex [K81; K190; K810; K928]; Deamidated:18O(1) [N895]; Oxidation [M97]
FALSE	High	IsMasterProtein	P37802	Transgelin-2 OS=Homo sapiens OX=9606 GN=TAGLN2 PE=1 SV=3	0	333.184	79	19	191	18	1	199	22.4	8.25	731.27	19	3	116.7	101.3	99.5	91.7	125.3	95.9	69.6	19638.1	17032.3	16742.5	15426.6	21076.6	16132.7	11703.2	18940.8	16639.8	15445	15426.6	20837.1	14701.7	11492.6	High	High	High	High	High	High	High	TMT6plex [K57; K78; K79; K88; K120; K153; K154; K171]; Succinyl [K57; K88; K153]; Propionyl [K153; K154]; Deamidated:18O(1) [N67; N149]; Carbamidomethyl [C63; C124]; Oxidation [M85; M90; M130; M178; M189; M194]
FALSE	High	IsMasterProtein	F5H5D3	Tubulin alpha chain OS=Homo sapiens OX=9606 GN=TUBA1C PE=1 SV=1	0	331.894	57	25	160	9	1	519	57.7	5.07	623.18	25	24	96.4	100.8	104.6	105.8	98.4	94.5	99.4	14682.6	15348.9	15934.4	16116.4	14987.8	14392.4	15145	14161.3	14995.2	14699.6	16116.4	14817.5	13115.8	14872.5	High	High	High	High	High	High	High	Carbamidomethyl [C199; C365; C385; C386; C417; C446]; TMT6plex [K130; K166; K182; K233; K234; K350; K374; K406; K422; K440; K464; K471; K500]; Oxidation [M224; M383; M468; M495]; Succinyl [K130; K350; K440]; Deamidated:18O(1) [N426]
FALSE	High	IsMasterProtein	P02671	Fibrinogen alpha chain OS=Homo sapiens OX=9606 GN=FGA PE=1 SV=2	0	331.734	38	35	172	34	1	866	94.9	6.01	651.86	35	1	102.6	96.3	134.8	103.2	88.3	95.5	79.2	18770.5	17630	24672.8	18893.9	16157.8	17481.1	14502.2	18104	17223.7	22760.8	18893.9	15974.2	15930.5	14241.3	High	High	High	High	High	High	High	Oxidation [M166; M254; M257; M495; M536]; TMT6plex [K63; K89; K97; K100; K157; K167; K176; K195; K202; K210; K225; K227; K238; K476; K480; K527; K558; K599; K693]; Carbamidomethyl [C55; C491]; Succinyl [K210; K227; K238]
FALSE	High	IsMasterProtein	O95617	Fibronectin (Fragment) OS=Homo sapiens OX=9606 PE=2 SV=1	0	330.916	75	22	131	1	1	379	41.3	9.32	582.72	22	0	118.3	85	114.6	68.6	136.1	95.7	81.7	25.5	18.3	24.7	14.8	29.3	20.6	17.6	24.6	17.9	22.8	14.8	29	18.8	17.3	High	High	High	High	High	High	High	Deamidated:18O(1) [N62; N145; N180; N210; N325]; TMT6plex [K80; K89; K130; K173; K229; K232; K312]; Succinyl [K80; K130]; Oxidation [M76]
FALSE	High	IsMasterProtein	P13639	Elongation factor 2 OS=Homo sapiens OX=9606 GN=EEF2 PE=1 SV=4	0	330.781	57	43	95	41	1	858	95.3	6.83	353.73	43	2	100.8	89.6	106.6	110.4	100.2	95.9	96.4	11016.9	9790.7	11649.7	12068.9	10952.7	10476.1	10537.4	10625.7	9565.1	10746.9	12068.9	10828.2	9546.9	10347.8	High	High	High	High	High	High	High	TMT6plex [K42; K90; K152; K159; K235; K258; K272; K283; K299; K308; K309; K366; K386; K400; K426; K438; K439; K445; K481; K519; K571; K572; K594; K619; K667; K676; K688; K785; K845; K857]; Carbamidomethyl [C41; C131; C136; C290; C369; C466; C567; C591; C651; C728; C812]; Oxidation [M156; M305; M383]; Deamidated:18O(1) [N827]
FALSE	High	IsMasterProtein	Q53HM9	Elongation factor 1-alpha (Fragment) OS=Homo sapiens OX=9606 PE=2 SV=1	0	329.609	56	21	124	4	1	462	50.1	8.87	559.38	21	27	99.6	99.2	106.1	104.6	100.4	92	98.1	10346.9	10304.1	11026.9	10868.8	10432.6	9559	10193	9979.5	10066.6	10172.4	10868.8	10314	8711.1	10009.6	High	High	High	High	High	High	High	Carbamidomethyl [C111; C234; C411]; TMT6plex [K20; K30; K62; K129; K146; K154; K165; K172; K179; K180; K212; K219; K244; K255; K273; K290; K408; K439]; Oxidation [M102; M201; M208; M276; M404; M410]; Deamidated:18O(1) [N197; N200]; Succinyl [K255; K273; K290]; Propionyl [K273; K408]
FALSE	High	IsMasterProtein	H3BQK9	Microtubule-actin cross-linking factor 1, isoforms 1/2/3/5 OS=Homo sapiens OX=9606 GN=MACF1 PE=1 SV=1	0	329.475	11	65	71	55	1	7592	860.5	5.38	274.33	65	9	95.3	98.4	100.1	104.7	100.1	98.9	102.5	7813.4	8065.6	8209.7	8581.7	8210.6	8107.3	8406.3	7536	7879.7	7573.5	8581.7	8117.3	7388.2	8255	High	High	High	High	High	High	High	TMT6plex [K331; K363; K867; K874; K891; K1255; K1380; K1938; K1987; K2051; K2063; K2361; K2608; K2693; K2699; K2737; K2748; K2961; K3514; K3770; K3907; K3992; K4002; K4077; K4092; K4189; K4272; K4440; K4555; K4735; K4778; K4878; K5057; K5832; K6064; K6146; K6218; K6288; K6295; K6320; K6339; K6660; K6768; K6843; K6951; K6955; K7123; K7212]; Carbamidomethyl [C1958; C1985; C6213; C6275]
FALSE	High	IsMasterProtein	B2R6W1	cDNA, FLJ93143, highly similar to Homo sapiens complement component 7 (C7), mRNA OS=Homo sapiens OX=9606 PE=2 SV=1	0	329.436	48	30	81	2	1	843	93.5	6.48	364.61	30	0	82	171.6	91.2	125.7	97.3	48.1	84.1	193.3	404.3	214.7	296.1	229.2	113.4	198.1	186.4	395	198.1	296.1	226.6	103.3	194.5	High	High	High	High	High	High	High	Carbamidomethyl [C63; C73; C91; C96; C128; C433; C523; C560; C571; C599; C626; C631; C659; C673; C721; C728; C743; C763; C773; C776; C838]; TMT6plex [K99; K132; K174; K191; K323; K361; K400; K418; K420; K429; K437; K578; K593; K628; K646; K654; K678; K684; K701; K744; K771; K781]; Oxidation [M588; M624; M637; M663]; Deamidated:18O(1) [N142]
FALSE	High	IsMasterProtein	A5YM53	ITGAV protein OS=Homo sapiens OX=9606 GN=ITGAV PE=2 SV=1	0	329.376	47	41	85	41	1	1048	116	5.74	329.33	41	0	99	100.9	92.2	107.6	105.2	97.3	97.7	8592.5	8760.4	8001.7	9339.4	9129.7	8442.2	8481.2	8287.4	8558.5	7381.6	9339.4	9025.9	7693.4	8328.6	High	High	High	High	High	High	High	TMT6plex [K72; K112; K119; K165; K195; K224; K233; K289; K360; K399; K400; K439; K446; K499; K633; K635; K645; K646; K660; K701; K718; K755; K763; K911; K941; K964]; Carbamidomethyl [C97; C138; C158; C172; C185; C491; C502; C565; C626; C632; C698; C711; C904; C909; C914]
FALSE	High	IsMasterProtein	Q14643	Inositol 1,4,5-trisphosphate receptor type 1 OS=Homo sapiens OX=9606 GN=ITPR1 PE=1 SV=3	0	327.407	26	59	68	59	1	2758	313.7	6.04	268.59	59	0	97.4	96	101.9	99	99.3	104.1	102.4	8664.1	8536.1	9066.5	8805.1	8829.4	9257.7	9114.1	8356.5	8339.4	8363.9	8805.1	8729.1	8436.5	8950.1	High	High	High	High	High	High	High	TMT6plex [K77; K91; K100; K144; K168; K181; K424; K427; K451; K459; K604; K643; K654; K669; K803; K858; K966; K972; K981; K1108; K1267; K1405; K1429; K1574; K1679; K1809; K1893; K1910; K1962; K2127; K2134; K2135; K2183; K2199; K2266; K2440; K2728]; Carbamidomethyl [C253; C292; C638; C653; C1197; C1255; C1308; C1424; C1468; C1545; C1805; C1985; C2619; C2622]
FALSE	High	IsMasterProtein	B4E1Z4	cDNA FLJ55673, highly similar to Complement factor B OS=Homo sapiens OX=9606 PE=1 SV=1	0	324.114	39	43	94	29	1	1266	140.9	7.18	366.74	43	15	116.7	70.3	100.9	101.1	134.1	95.3	81.6	12716.9	7663.3	10996.5	11024.7	14618.2	10386	8891.7	12265.4	7486.7	10144.3	11024.7	14452.1	9464.8	8731.7	High	High	High	High	High	High	High	TMT6plex [K225; K248; K262; K276; K290; K304; K396; K413; K457; K523; K588; K801; K808; K821; K839; K850; K915; K956; K1008; K1047; K1083; K1121; K1131; K1140; K1141; K1170; K1172; K1209; K1228; K1257]; Carbamidomethyl [C115; C129; C142; C512; C522; C564; C605; C660; C667; C794; C1098; C1101; C1117; C1184; C1197; C1227]; Succinyl [K801; K808]; Deamidated:18O(1) [N662]
FALSE	High	IsMasterProtein	A0A024R663	Kinectin 1 (Kinesin receptor), isoform CRA_a OS=Homo sapiens OX=9606 GN=KTN1 PE=4 SV=1	0	323.843	44	54	66	54	1	1357	156.2	5.64	271.67	54	0	97.5	102	101.5	105.3	100	90.8	102.8	8831.4	9239.4	9197.4	9541.6	9053.7	8225.3	9311.9	8517.8	9026.5	8484.6	9541.6	8950.8	7495.7	9144.4	High	High	High	High	High	High	High	TMT6plex [K122; K131; K162; K189; K201; K256; K265; K272; K277; K283; K285; K292; K309; K320; K321; K337; K366; K423; K443; K465; K476; K487; K521; K543; K559; K563; K582; K633; K638; K648; K670; K696; K727; K735; K761; K783; K785; K800; K801; K823; K842; K852; K861; K870; K872; K880; K908; K920; K950; K971; K981; K1019; K1073; K1116; K1138; K1152; K1163; K1165; K1215; K1231; K1239; K1259; K1268]…
FALSE	High	IsMasterProtein	Q8WX93	Palladin OS=Homo sapiens OX=9606 GN=PALLD PE=1 SV=3	0	323.792	25	25	93	25	1	1383	150.5	7.09	387.05	25	0	90.6	103.3	103.7	101.3	88.8	96.4	115.8	7446.5	8491.2	8517.4	8325.2	7299.2	7920	9515.7	7182.1	8295.5	7857.3	8325.2	7216.2	7217.5	9344.5	High	High	High	High	High	High	High	TMT6plex [K735; K874; K883; K901; K915; K960; K1006; K1150; K1228; K1232; K1239; K1268; K1311; K1359]; Carbamidomethyl [C504; C521; C1022; C1208; C1319]; Succinyl [K1150; K1232]; Deamidated:18O(1) [N997; N1188]; Oxidation [M723; M999; M1005; M1016; M1091]
FALSE	High	IsMasterProtein	Q15124	Phosphoglucomutase-like protein 5 OS=Homo sapiens OX=9606 GN=PGM5 PE=1 SV=2	0	321.222	62	31	117	30	1	567	62.2	7.21	455.66	31	1	89.8	103.8	98.1	106.4	92	96	113.8	10586.7	12244	11574.4	12547.1	10855.4	11327.8	13422.6	10210.8	11961.8	10677.4	12547.1	10732	10323	13181.1	High	High	High	High	High	High	High	Carbamidomethyl [C60; C106; C165; C376; C379]; TMT6plex [K151; K157; K185; K214; K224; K441; K457; K475; K491; K492; K550]; Oxidation [M62; M82; M230; M234; M371]; Acetyl [N-Term]
FALSE	High	IsMasterProtein	B2RDY9	Adenylyl cyclase-associated protein OS=Homo sapiens OX=9606 PE=2 SV=1	0	320.946	63	28	116	5	1	475	51.6	8.22	455.67	28	31	101.2	103.5	104.7	100.9	99	91.1	99.5	10746.1	10995.9	11122.7	10720	10517.9	9672.8	10568.2	10364.6	10742.5	10260.7	10720	10398.4	8814.8	10378	High	High	High	High	High	High	High	TMT6plex [K37; K60; K71; K81; K100; K113; K184; K209; K282; K287; K298; K304; K312; K327; K348; K355; K364; K366; K376; K377; K412; K422; K433; K458; K465]; Carbamidomethyl [C93; C356; C375; C416; C427]; Succinyl [K100; K113; K298; K458]; Oxidation [M75; M157; M162; M437]; Deamidated:18O(1) [N333; N336; N449]
FALSE	High	IsMasterProtein	A0A024R3W0	Heat shock 60kDa protein 1 (Chaperonin), isoform CRA_a OS=Homo sapiens OX=9606 GN=HSPD1 PE=3 SV=1	0	320.082	69	31	73	31	1	573	61	5.87	327.6	31	0	100.8	95.6	107.8	100.5	93.4	102.6	99.3	6038.2	5727.8	6461.4	6019.5	5594.9	6148.3	5952.8	5823.8	5595.8	5960.7	6019.5	5531.3	5602.9	5845.7	High	High	High	High	High	High	High	Carbamidomethyl [C237; C442; C447]; TMT6plex [K58; K72; K156; K157; K160; K180; K191; K218; K233; K249; K301; K310; K344; K352; K359; K387; K389; K405; K417; K418; K462; K469; K481; K493; K516; K551; K554]; Oxidation [M217; M495; M506]
FALSE	High	IsMasterProtein	Q9GZM7	Tubulointerstitial nephritis antigen-like OS=Homo sapiens OX=9606 GN=TINAGL1 PE=1 SV=1	0	320.033	65	19	110	19	1	467	52.4	6.99	449.73	19	0	105.6	106.9	95	95.3	118.3	88.5	90.5	7816.2	7916	7033.1	7057.5	8756	6549.5	6702.1	7538.7	7733.6	6488.1	7057.5	8656.5	5968.6	6581.5	High	High	High	High	High	High	High	Carbamidomethyl [C48; C54; C55; C84; C85; C92; C105; C122; C125; C127; C135; C140; C226; C309; C327; C446]; Oxidation [M106; M146; M188; M190; M310; M311; M354; M358; M367; M461; M464]; TMT6plex [K148; K212; K351; K355; K377]; Deamidated:18O(1) [N189; N225; N360]; Succinyl [K351]
FALSE	High	IsMasterProtein	Q7Z7J6	Actin alpha 1 skeletal muscle protein OS=Homo sapiens OX=9606 GN=ACTA1 PE=2 SV=1	0	319.35	69	22	749	1	1	254	28.1	6.07	2413.21	22	0	87.3	93.3	91.7	92.8	108.3	105.3	121.2	181.9	194.4	191	193.3	225.7	219.2	252.5	175.4	189.9	176.2	193.3	223.1	199.8	248	High	High	High	High	High	High	High	Carbamidomethyl [C164]; TMT6plex [K52; K63; K70; K86; K115; K170; K205; K207; K215; K252]; Oxidation [M46; M49; M84; M162; M178; M184; M204]; Deamidated:18O(1) [N80; N175; N176]; Succinyl [K52; K63; K86; K205]; Propionyl [K86; K205]; Crotonyl [K163]
FALSE	High	IsMasterProtein	A0A024R687	Pleckstrin homology domain containing, family C (With FERM domain) member 1, isoform CRA_b OS=Homo sapiens OX=9606 GN=PLEKHC1 PE=4 SV=1	0	317.101	58	33	91	33	1	680	77.8	6.7	373.13	33	0	90.8	98.7	96.4	112	93.3	90.9	118	11466.5	12466	12165.7	14135.3	11780.6	11471.8	14895.6	11059.4	12178.7	11222.9	14135.3	11646.7	10454.2	14627.6	High	High	High	High	High	High	High	TMT6plex [K47; K89; K97; K107; K112; K128; K142; K187; K238; K245; K265; K285; K299; K361; K380; K400; K408; K410; K438; K497; K555; K605; K622; K644; K661; K674]; Carbamidomethyl [C127; C397; C406; C426; C520; C638; C643]; Succinyl [K238; K245; K438]; Oxidation [M45; M236; M260; M451; M480]
FALSE	High	IsMasterProtein	P35609	Alpha-actinin-2 OS=Homo sapiens OX=9606 GN=ACTN2 PE=1 SV=1	0	316.757	46	36	119	2	1	894	103.8	5.45	439.25	36	17	79.7	106.2	84.7	107.6	80.8	88.5	152.5	2277.8	3037.6	2421.9	3076.4	2309.1	2530.8	4360.3	2196.9	2967.6	2234.2	3076.4	2282.9	2306.3	4281.8	High	High	High	High	High	High	High	Carbamidomethyl [C48; C161; C187; C339; C781; C862]; TMT6plex [K38; K110; K128; K154; K205; K221; K239; K351; K366; K383; K427; K523; K584; K694; K711; K842; K864]; Deamidated:18O(1) [N213; N714]; Succinyl [K38; K128; K154; K366]; Oxidation [M361]
FALSE	High	IsMasterProtein	P04350	Tubulin beta-4A chain OS=Homo sapiens OX=9606 GN=TUBB4A PE=1 SV=2	0	314.512	62	21	183	1	1	444	49.6	4.88	676.63	21	0	103	98.3	109.3	103.5	100.1	90.6	95.3	157.9	150.8	167.6	158.8	153.4	138.9	146.1	152.3	147.3	154.6	158.8	151.7	126.6	143.5	High	High	High	High	High	High	High	TMT6plex [K19; K103; K154; K174; K252; K297; K350; K379]; Oxidation [M73; M164; M257; M267; M293; M299; M300; M363; M388]; Carbamidomethyl [C12; C127; C129; C239; C303; C354]; Succinyl [K103; K174; K350]
FALSE	High	IsMasterProtein	V9HWB4	Epididymis secretory sperm binding protein Li 89n OS=Homo sapiens OX=9606 GN=HEL-S-89n PE=2 SV=1	0	312.746	55	34	108	31	1	654	72.3	5.16	430.09	34	0	104.5	95.4	103.3	99.1	101.1	94.1	102.6	11145.7	10173.1	11018.2	10577.3	10790.5	10034.4	10942.8	10750	9938.7	10164.3	10577.3	10667.9	9144.3	10745.9	High	High	High	High	High	High	High	TMT6plex [K81; K96; K113; K125; K138; K152; K154; K163; K164; K213; K268; K326; K352; K353; K446; K464; K474; K553; K554; K573; K579; K581; K591; K596; K617; K633; K651]; Oxidation [M148; M196; M263; M332]; Succinyl [K633]
FALSE	High	IsMasterProtein	X5D2M8	Major vault protein isoform A (Fragment) OS=Homo sapiens OX=9606 GN=MVP PE=2 SV=1	0	312.251	47	36	73	36	1	893	99.3	5.48	318	36	0	101.4	97.2	93.2	100.4	116.5	101.3	90	8343.1	7993.4	7671.4	8257.6	9583.7	8336	7407.4	8046.9	7809.2	7076.9	8257.6	9474.8	7596.6	7274.1	High	High	High	High	High	High	High	TMT6plex [K107; K124; K132; K136; K370; K394; K417; K429; K440; K506; K573; K593; K612; K701; K723; K745; K783; K793; K794; K820]; Oxidation [M817]; Carbamidomethyl [C572]; Deamidated:18O(1) [N886]
FALSE	High	IsMasterProtein	Q6N095	Uncharacterized protein OS=Homo sapiens OX=9606 GN=DKFZp686K03196 PE=1 SV=1	0	310.556	36	17	214	1	1	475	52.3	8.57	875.24	17	0	158.3	93.1	96.8	83.3	66.2	144.5	57.8	306.9	180.6	187.7	161.5	128.4	280.1	112.1	296	176.4	173.2	161.5	126.9	255.3	110.1	High	High	High	High	High	High	High	Succinyl [K175; K274; K276; K316; K345; K362; K388; K398; K437]; TMT6plex [K149; K161; K175; K250; K274; K276; K302; K316; K345; K362; K388; K398; K437]; Carbamidomethyl [C172; C248; C254; C257; C289; C395]; Deamidated:18O(1) [N304]
FALSE	High	IsMasterProtein	A0A1C7CYX9	Dihydropyrimidinase-related protein 2 OS=Homo sapiens OX=9606 GN=DPYSL2 PE=1 SV=1	0	310.226	54	27	72	23	1	677	73.5	6.35	323.15	27	0	100.5	106.4	103.4	95.9	103.7	87.2	103	6213.8	6577.7	6393.4	5929	6410.2	5389.8	6368.6	5993.2	6426.1	5897.9	5929	6337.3	4911.7	6254	High	High	High	High	High	High	High	TMT6plex [K21; K48; K148; K161; K199; K235; K262; K359; K450; K473; K495; K523; K556; K616]; Oxidation [M188; M208; M257]; Carbamidomethyl [C35; C39; C284; C353; C609]
FALSE	High	IsMasterProtein	V9HVZ7	Epididymis luminal protein 176 OS=Homo sapiens OX=9606 GN=HEL-176 PE=2 SV=1	0	307.525	69	15	398	1	1	223	25	5.66	1636.65	15	0	100.8	95	98.7	95.4	106.2	104.9	99	464.1	437.6	454.7	439.4	489.1	483.2	455.8	447.6	427.5	419.5	439.4	483.5	440.3	447.6	High	High	High	High	High	High	High	Carbamidomethyl [C65; C105; C120; C133]; TMT6plex [K39; K63; K86; K132; K139; K174; K176; K184]; Oxidation [M38; M75; M153]; Succinyl [K39; K63; K86]; Deamidated:18O(1) [N144]; Crotonyl [K63]; Propionyl [K63]
FALSE	High	IsMasterProtein	A0A0S2Z3H5	Collagen type I alpha 2 isoform 1 (Fragment) OS=Homo sapiens OX=9606 GN=COL1A2 PE=2 SV=1	0	303.846	34	36	152	36	1	1366	129.2	8.95	579.4	36	0	113.9	108.3	88.4	106.5	99.8	80.5	102.5	16219.6	15430.2	12596.9	15173.5	14210.9	11471.9	14596.4	15643.7	15074.6	11620.7	15173.5	14049.4	10454.3	14333.8	High	High	High	High	High	High	High	TMT6plex [K189; K380; K506; K510; K543; K738; K974; K1008; K1064; K1131; K1140; K1214; K1287; K1288; K1319]; Propionyl [K360; K506; K945]; Deamidated:18O(1) [N359; N507; N527; N528; N723; N953]; Carbamidomethyl [C1195; C1203; C1317]; Oxidation [M93; M96; M785]; Succinyl [K738; K744; K1064]; Crotonyl [K738; K744]
FALSE	High	IsMasterProtein	Q7Z406	Myosin-14 OS=Homo sapiens OX=9606 GN=MYH14 PE=1 SV=2	0	303.836	15	34	153	13	1	1995	227.7	5.6	568.81	34	0	100.3	96.2	102.1	98.2	95.7	103.7	103.8	2205.7	2116.1	2246.1	2159.6	2105.4	2280.9	2284.1	2127.4	2067.3	2072	2159.6	2081.5	2078.6	2243	High	High	High	High	High	High	High	TMT6plex [K204; K209; K210; K252; K255; K399; K445; K566; K571; K675; K755; K761; K845; K859; K1048; K1105; K1319; K1469; K1478]; Carbamidomethyl [C196; C718; C840]; Deamidated:18O(1) [N250; N394]; Succinyl [K252; K859]; Propionyl [K252]; Oxidation [M185]
FALSE	High	IsMasterProtein	V9HW31	ATP synthase subunit beta OS=Homo sapiens OX=9606 GN=HEL-S-271 PE=1 SV=1	0	303.792	64	22	84	22	1	529	56.5	5.4	361.76	22	0	96.4	100.7	102	101.9	99.4	98.9	100.7	7691.6	8030.1	8137.3	8127.4	7928.3	7891.1	8035.3	7418.5	7845	7506.7	8127.4	7838.2	7191.2	7890.7	High	High	High	High	High	High	High	TMT6plex [K133; K188; K198; K212; K225; K259; K432; K480; K519]; Oxidation [M113; M145; M174; M176; M217; M339; M478]
FALSE	High	IsMasterProtein	Q59ER5	WD repeat-containing protein 1 isoform 1 variant (Fragment) OS=Homo sapiens OX=9606 PE=2 SV=1	0	301.086	50	28	99	1	1	624	68.1	7.23	417.32	28	32	97.2	105	101.1	101.2	98.4	100.3	96.7	12263.2	13245.6	12758.3	12772.8	12416.9	12660.4	12197.1	11827.8	12940.4	11769.6	12772.8	12275.8	11537.4	11977.6	High	High	High	High	High	High	High	Carbamidomethyl [C188; C243; C343; C400; C456; C525]; TMT6plex [K46; K56; K83; K99; K108; K113; K122; K124; K133; K144; K165; K173; K198; K237; K249; K329; K335; K348; K423; K498; K502; K529]; Succinyl [K83; K198]; Deamidated:18O(1) [N187]; Oxidation [M402]
FALSE	High	IsMasterProtein	V9HWG7	Epididymis secretory protein Li 52 OS=Homo sapiens OX=9606 GN=HEL-S-52 PE=2 SV=1	0	300.644	51	28	99	1	1	606	66.2	6.65	417.25	28	0	87.8	47.9	166.9	28.7	108.4	39.4	221	40.1	21.9	76.3	13.1	49.6	18	101	38.7	21.4	70.4	13.1	49	16.4	99.2	High	High	High	High	High	High	High	Carbamidomethyl [C170; C225; C325; C382; C438; C507]; TMT6plex [K28; K38; K65; K81; K90; K95; K104; K106; K115; K126; K147; K155; K180; K219; K231; K311; K317; K330; K405; K480; K484; K511]; Succinyl [K65; K180]; Deamidated:18O(1) [N169]; Oxidation [M384]
FALSE	High	IsMasterProtein	B4DTH2	cDNA FLJ61165, highly similar to Fibronectin OS=Homo sapiens OX=9606 PE=2 SV=1	0	299.24	75	21	114	2	1	337	37.9	5.52	540.95	21	0	103	87.2	105.1	100.4	110.9	109.1	84.2	167.5	141.8	170.9	163.3	180.3	177.4	137	161.6	138.5	157.7	163.3	178.3	161.7	134.5	High	High	High	High	High	High	High	Carbamidomethyl [C157; C184; C186; C202; C227; C229; C239; C246; C268; C270; C272; C318; C322]; TMT6plex [K127; K181; K210; K234; K238; K251; K261]; Deamidated:18O(1) [N143; N146; N150; N232; N302]; Succinyl [K127]; Oxidation [M175; M224; M225; M324]
FALSE	High	IsMasterProtein	P02647	Apolipoprotein A-I OS=Homo sapiens OX=9606 GN=APOA1 PE=1 SV=1	0	296.807	76	33	141	32	1	267	30.8	5.76	538.83	33	1	116.1	97.5	96.7	72.8	86.5	165.7	64.6	17555.8	14742.3	14619	11012.3	13070.8	25054	9766.1	16932.5	14402.6	13486.1	11012.3	12922.2	22831.7	9590.4	High	High	High	High	High	High	High	TMT6plex [K36; K47; K64; K83; K101; K112; K118; K130; K131; K142; K157; K164; K206; K219; K232; K250; K262; K263]; Succinyl [K36; K83; K250]; Oxidation [M136; M172]
FALSE	High	IsMasterProtein	A0A087WVP4	Smoothelin OS=Homo sapiens OX=9606 GN=SMTN PE=1 SV=1	0	296.675	42	36	92	2	1	971	104.8	8.73	374	36	0	83.3	111.6	103.4	101.5	96	96.3	107.9	131.7	176.4	163.4	160.3	151.6	152.1	170.5	127	172.3	150.7	160.3	149.9	138.6	167.4	High	High	High	High	High	High	High	TMT6plex [K108; K118; K320; K514; K522; K562; K650; K724; K796; K858]; Carbamidomethyl [C212; C352; C865; C948]; Oxidation [M145; M399; M640]
FALSE	High	IsMasterProtein	Q9NZU5	LIM and cysteine-rich domains protein 1 OS=Homo sapiens OX=9606 GN=LMCD1 PE=1 SV=1	0	296.114	69	28	103	28	1	365	40.8	7.93	385.54	28	0	103	103.3	97.5	101.3	113	91.4	90.5	12313.7	12352.7	11661.3	12108.2	13507.1	10932.6	10826.1	11876.5	12068	10757.6	12108.2	13353.6	9962.9	10631.3	High	High	High	High	High	High	High	Carbamidomethyl [C28; C31; C35; C243; C246; C272; C275; C296; C308; C311; C335; C338; C356; C359]; TMT6plex [K6; K13; K14; K32; K77; K109; K128; K139; K141; K180; K187; K209; K213; K247; K277; K361]; Succinyl [K141]; Oxidation [M101; M134; M158; M182]; Deamidated:18O(1) [N103]
FALSE	High	IsMasterProtein	P58107	Epiplakin OS=Homo sapiens OX=9606 GN=EPPK1 PE=1 SV=3	0	295.78	35	41	52	34	1	5088	555.3	5.62	241.75	41	0	80.4	84.7	85.9	151.7	100	93.3	104	2936.5	3093.8	3136.7	5539.4	3652.7	3407.1	3799	2832.2	3022.5	2893.6	5539.4	3611.2	3104.9	3730.6	High	High	High	High	High	High	High	Carbamidomethyl [C406; C611; C1241; C1247; C17355; C17355; C21322; C21322; C21322]; TMT6plex [K109; K139; K232; K1259; K1305; K1398; K1401; K1564; K1726; K1826; K2048; K2062; K17752; K17752; K19044; K19044; K21331; K21331; K21331; K21468; K21468; K24192; K24192; K24192; K24192; K24192]; Oxidation [M24190; M24190]
FALSE	High	IsMasterProtein	P02452	Collagen alpha-1(I) chain OS=Homo sapiens OX=9606 GN=COL1A1 PE=1 SV=5	0	295.596	36	37	156	14	1	1464	138.9	5.8	521.16	37	24	111.7	115.7	88.3	108.5	95.2	84.1	96.5	21692.6	22465.3	17154	21069.8	18479.3	16321.4	18730.2	20922.4	21947.6	15824.6	21069.8	18269.3	14873.7	18393.2	High	High	High	High	High	High	High	Succinyl [K277; K781; K934]; TMT6plex [K54; K67; K79; K277; K286; K352; K468; K505; K552; K586; K612; K709; K751; K835; K984; K1096; K1152; K1236; K1310]; Carbamidomethyl [C58; C61; C63; C70; C75; C1291; C1299]; Propionyl [K657]; Oxidation [M181; M580; M1000]
FALSE	High	IsMasterProtein	P22314	Ubiquitin-like modifier-activating enzyme 1 OS=Homo sapiens OX=9606 GN=UBA1 PE=1 SV=3	0	295.493	40	38	73	38	1	1058	117.8	5.76	277.71	38	0	102.5	97.9	101.6	97.7	104.7	96	99.6	7358.4	7027.4	7295.9	7016.8	7520.2	6896.1	7149.7	7097.1	6865.5	6730.5	7016.8	7434.7	6284.4	7021.1	High	High	High	High	High	High	High	TMT6plex [K68; K89; K97; K296; K322; K385; K443; K470; K485; K526; K528; K627; K635; K657; K671; K802; K838; K843; K851; K973; K980]; Succinyl [K802]; Carbamidomethyl [C179; C234; C278; C481; C632; C1039; C1040]; Oxidation [M67; M1015]; Deamidated:18O(1) [N567; N573; N577]
FALSE	High	IsMasterProtein	P13671	Complement component C6 OS=Homo sapiens OX=9606 GN=C6 PE=1 SV=3	0	293.186	46	35	70	5	1	934	104.7	6.76	293.93	35	31	79.2	150.4	89.3	93.8	75.2	115.3	96.7	6138.9	11667	6924.1	7274.6	5834.6	8945.2	7501.1	5920.9	11398.1	6387.5	7274.6	5768.3	8151.8	7366.1	High	High	High	High	High	High	High	TMT6plex [K54; K67; K99; K131; K219; K251; K256; K330; K340; K397; K459; K467; K477; K503; K517; K554; K706; K734; K763; K768; K770; K778; K872; K890; K899; K931]; Carbamidomethyl [C61; C65; C73; C78; C82; C93; C96; C117; C127; C218; C499; C521; C523; C526; C539; C541; C543; C552; C589; C644; C704; C732; C746; C761; C773; C862; C867; C880; C882; C888; C897; C912]; Deamidated:18O(1) [N528; N529]; …
FALSE	High	IsMasterProtein	P05556	Integrin beta-1 OS=Homo sapiens OX=9606 GN=ITGB1 PE=1 SV=2	0	293.096	38	27	110	27	1	798	88.4	5.39	440.12	27	0	92.5	98	92.5	110.4	92.8	97.2	116.7	12594	13339	12592.1	15028.5	12629.9	13234.7	15894.9	12146.8	13031.6	11616.3	15028.5	12486.4	12060.8	15608.9	High	High	High	High	High	High	High	Oxidation [M155; M170; M173; M193; M256; M632]; TMT6plex [K71; K72; K107; K134; K156; K163; K190; K202; K228; K238; K289; K346; K398; K444; K551; K575; K619; K644; K678; K692; K784; K794]; Carbamidomethyl [C64; C261; C553; C555; C560; C568; C574; C613; C615; C618; C630; C633; C636; C640; C646; C649; C691]; Succinyl [K107; K644; K678]
FALSE	High	IsMasterProtein	A0A087X1R1	Smoothelin OS=Homo sapiens OX=9606 GN=SMTN PE=1 SV=1	0	292.771	41	36	92	2	1	1002	108	9.06	370.65	36	38	82.6	101.3	99.5	106	84.4	98.8	127.5	8630.3	10576.2	10391.2	11073.6	8811	10318.5	13315.5	8323.9	10332.5	9585.9	11073.6	8710.9	9403.2	13075.9	High	High	High	High	High	High	High	TMT6plex [K106; K116; K318; K512; K520; K560; K679; K753; K825; K887]; Carbamidomethyl [C210; C350; C894]; Oxidation [M143; M397; M669]
FALSE	High	IsMasterProtein	P21980	Protein-glutamine gamma-glutamyltransferase 2 OS=Homo sapiens OX=9606 GN=TGM2 PE=1 SV=2	0	291.548	54	30	93	30	1	687	77.3	5.22	366.39	30	0	117.2	93.1	86.5	91.1	88.6	129.8	93.8	10215.9	8119.4	7541.1	7940.4	7721.1	11316.3	8175	9853.2	7932.3	6956.7	7940.4	7633.3	10312.5	8027.9	High	High	High	High	High	High	High	Carbamidomethyl [C10; C230; C277; C285; C290; C370; C371; C505; C524; C545; C554; C620]; TMT6plex [K74; K173; K327; K425; K444; K468; K527; K540; K550; K562; K590; K598; K634; K649; K663; K672; K674]; Oxidation [M227; M659]; Deamidated:18O(1) [N229; N231; N497; N498]
FALSE	High	IsMasterProtein	B2R6M6	cDNA, FLJ93024, highly similar to Homo sapiens EGF-containing fibulin-like extracellular matrix protein 1 (EFEMP1), transcript variant 1, mRNA OS=Homo sapiens OX=9606 PE=2 SV=1	0	291.192	52	22	180	4	1	493	54.6	5.07	728.34	22	28	109.3	103.5	103.1	103.3	122.4	75.3	83.1	17810.3	16865.2	16811.8	16836.9	19950.7	12275.8	13548.2	17177.9	16476.5	15509	16836.9	19724	11186.9	13304.4	High	High	High	High	High	High	High	Carbamidomethyl [C42; C48; C55; C61; C70; C159; C171; C177; C184; C190; C199; C201; C212; C218; C224; C318; C320; C332; C338; C344; C350; C365; C377; C379; C386]; Oxidation [M319; M349; M385; M448; M467]; TMT6plex [K43; K56; K73; K207; K396; K429; K453]; Succinyl [K207; K396; K453]; Deamidated:18O(1) [N421; N424]
FALSE	High	IsMasterProtein	Q6MZY5	Uncharacterized protein DKFZp686N08224 OS=Homo sapiens OX=9606 GN=DKFZp686N08224 PE=2 SV=1	0	290.623	61	34	110	1	1	548	62.4	6.38	386.78	34	0	79.2	119.9	104.6	113.7	73.8	72.3	136.5	91.3	138.3	120.6	131.1	85.2	83.4	157.4	88.1	135.1	111.3	131.1	84.2	76	154.6	High	High	High	High	High	High	High	Carbamidomethyl [C520]; TMT6plex [K49; K58; K68; K99; K100; K120; K128; K194; K203; K282; K318; K349; K369; K421; K519; K544]; Oxidation [M61; M289; M380; M432; M517]; Succinyl [K194; K421]
FALSE	High	IsMasterProtein	Q63ZY3	KN motif and ankyrin repeat domain-containing protein 2 OS=Homo sapiens OX=9606 GN=KANK2 PE=1 SV=1	0	289.642	56	39	70	36	1	851	91.1	5.63	280.55	39	3	89.5	105	93.7	107.8	86.1	95.6	122.4	6430.7	7548.6	6731.9	7748.8	6186.5	6869.4	8801.3	6202.4	7374.6	6210.2	7748.8	6116.2	6260.1	8642.9	High	High	High	High	High	High	High	TMT6plex [K48; K55; K207; K215; K223; K231; K288; K297; K442; K486; K556; K603; K714; K734; K785]; Carbamidomethyl [C249; C412; C562; C598; C761; C778; C780; C797]; Deamidated:18O(1) [N766]; Oxidation [M192; M278; M824]
FALSE	High	IsMasterProtein	A0A0A0MS07	Immunoglobulin heavy constant gamma 1 (Fragment) OS=Homo sapiens OX=9606 GN=IGHG1 PE=1 SV=1	0	288.955	65	16	189	1	1	295	32	8.03	756.62	16	0	122.6	52.6	107.6	72.6	91.9	167.3	85.5	117.1	50.2	102.7	69.3	87.7	159.7	81.6	112.9	49	94.7	69.3	86.7	145.5	80.1	High	High	High	High	High	High	High	Succinyl [K30; K129; K131; K182; K208; K218; K257]; TMT6plex [K16; K30; K105; K129; K131; K157; K168; K170; K182; K208; K218; K240; K257; K287]; Carbamidomethyl [C27; C103; C109; C112; C144; C169; C215; C273]; Deamidated:18O(1) [N159; N232; N237]
FALSE	High	IsMasterProtein	A0A0S2Z3C0	Actinin alpha 4 isoform 3 (Fragment) OS=Homo sapiens OX=9606 GN=ACTN4 PE=2 SV=1	0	288.93	68	21	150	1	1	311	35.3	4.78	623.01	21	0	103.7	91.1	95.5	94.7	121.7	89.7	103.7	56.7	49.8	52.2	51.8	66.6	49.1	56.7	54.7	48.7	48.2	51.8	65.8	44.7	55.7	High	High	High	High	High	High	High	TMT6plex [K50; K66; K83; K106; K128; K184; K253; K259; K299]; Succinyl [K50; K106; K128; K259; K299]; Carbamidomethyl [C60; C279]; Oxidation [M172]; Deamidated:18O(1) [N108; N131]
FALSE	High	IsMasterProtein	A7E212	Dystrophin OS=Homo sapiens OX=9606 GN=DMD PE=2 SV=1	0	285.566	36	37	59	1	1	1243	143.1	5.8	249.04	37	0	77.6	75.3	118.4	124.5	92.5	92.3	119.4	135.2	131.1	206.3	216.9	161	160.8	207.9	130.4	128.1	190.3	216.9	159.2	146.5	204.2	High	High	High	High	High	High	High	Carbamidomethyl [C660; C670; C747; C859]; TMT6plex [K52; K78; K120; K129; K158; K240; K269; K325; K383; K423; K457; K489; K517; K529; K679; K748; K1103; K1124; K1145]; Oxidation [M39; M49]
FALSE	High	IsMasterProtein	A0A384MDP3	Epididymis secretory sperm binding protein OS=Homo sapiens OX=9606 PE=2 SV=1	0	285.394	33	31	109	31	1	1019	108.5	6.21	414.69	31	0	109	87.5	98.8	83.5	120.2	99.9	101.1	12246.6	9835.9	11104.4	9386.2	13509.6	11221.6	11357.2	11811.8	9609.2	10243.9	9386.2	13356.1	10226.2	11152.9	High	High	High	High	High	High	High	Succinyl [K708; K1000]; TMT6plex [K197; K248; K261; K462; K485; K609; K650; K653; K688; K692; K708; K766; K851; K1000]; Carbamidomethyl [C246; C251; C592; C602; C604; C605; C607; C748]; Deamidated:18O(1) [N214]; Oxidation [M595; M762]
FALSE	High	IsMasterProtein	Q02952	A-kinase anchor protein 12 OS=Homo sapiens OX=9606 GN=AKAP12 PE=1 SV=4	0	282.859	31	36	44	36	1	1782	191.4	4.41	211.44	36	0	102.4	114.6	101.4	100.8	95.4	108.6	76.8	5793	6481.4	5732.3	5700.6	5394.3	6139.9	4343.5	5587.3	6332	5288.1	5700.6	5333	5595.3	4265.3	High	High	High	High	High	High	High	TMT6plex [K189; K192; K202; K238; K244; K297; K298; K395; K407; K467; K487; K491; K614; K658; K665; K670; K1049; K1051; K1087; K1088; K1095; K1122; K1148; K1234; K1248; K1260; K1276; K1387; K1409; K1429; K1456; K1460; K1482; K1493; K1504; K1584; K1673; K1738; K1750; K1769]; Carbamidomethyl [C470; C1139; C1399; C1407; C1479]
FALSE	High	IsMasterProtein	V9HW92	Epididymis secretory protein Li 112 OS=Homo sapiens OX=9606 GN=HEL-S-112 PE=2 SV=1	0	282.851	84	28	82	28	1	329	36	7.02	320.14	28	0	93.4	123.5	95	99	90	77.7	121.4	8521.4	11267	8669.2	9030.6	8212.2	7091.5	11081.5	8218.8	11007.4	7997.4	9030.6	8118.9	6462.5	10882.1	High	High	High	High	High	High	High	Carbamidomethyl [C45; C73; C260; C263; C283; C286; C289; C307]; TMT6plex [K22; K71; K98; K166; K192; K198; K211; K228; K233; K256; K262; K273; K294; K296; K309; K329]; Oxidation [M125]; Deamidated:18O(1) [N142; N145; N155; N158; N160]
FALSE	High	IsMasterProtein	P33176	Kinesin-1 heavy chain OS=Homo sapiens OX=9606 GN=KIF5B PE=1 SV=1	0	282.487	45	38	51	29	1	963	109.6	6.51	230.26	38	9	103.2	99.2	107.2	97.2	101.8	91.3	100.1	7038.5	6769	7310.3	6630.1	6943.3	6231.3	6827.8	6788.6	6613	6743.8	6630.1	6864.4	5678.6	6704.9	High	High	High	High	High	High	High	TMT6plex [K44; K141; K150; K187; K237; K252; K313; K382; K384; K394; K402; K427; K435; K448; K450; K485; K489; K505; K514; K526; K539; K560; K627; K656; K726; K739; K844]; Carbamidomethyl [C174; C294; C301; C302; C421; C632]; Oxidation [M105; M453]
FALSE	High	IsMasterProtein	A0A024R035	Complement component 9, isoform CRA_a OS=Homo sapiens OX=9606 GN=C9 PE=4 SV=1	0	279.275	47	28	144	27	1	559	63.2	5.52	500.7	28	1	77.8	137.4	93.9	88.2	80.5	124.3	98	11384.7	20102.8	13733.4	12898.4	11769.2	18175.7	14328.4	10980.5	19639.5	12669.1	12898.4	11635.4	16563.5	14070.6	High	High	High	High	High	High	High	TMT6plex [K76; K207; K225; K242; K250; K298; K324; K332; K441; K472; K483; K485; K490; K533; K543; K545; K559]; Carbamidomethyl [C78; C181; C526; C528; C530; C539]; Succinyl [K324; K483; K533]; Deamidated:18O(1) [N174; N178]; Oxidation [M165]
FALSE	High	IsMasterProtein	E7EX90	Dynactin subunit 1 OS=Homo sapiens OX=9606 GN=DCTN1 PE=1 SV=1	0	278.864	38	38	55	38	1	1256	139	5.67	236.16	38	0	100.1	97.3	98.1	101	101.3	101.4	100.9	6887.5	6695.7	6754.3	6950.9	6972.5	6978.5	6948.4	6643	6541.4	6230.9	6950.9	6893.3	6359.5	6823.4	High	High	High	High	High	High	High	TMT6plex [K39; K49; K98; K245; K273; K294; K312; K326; K344; K501; K502; K539; K705; K885; K903; K927; K945; K1066; K1171; K1179; K1181; K1186; K1213; K1225]; Carbamidomethyl [C619; C813; C871; C876; C1230]; Oxidation [M474]
FALSE	High	IsMasterProtein	D3DP16	Fibrinogen gamma chain, isoform CRA_a OS=Homo sapiens OX=9606 GN=FGG PE=4 SV=1	0	278.202	75	24	103	1	1	334	37.7	6.29	405.74	24	0	150.8	86.7	148.2	90.2	70.6	93.4	59.9	143.8	82.7	141.4	86	67.4	89.1	57.1	138.7	80.8	130.4	86	66.6	81.2	56.1	High	High	High	High	High	High	High	Carbamidomethyl [C58; C62; C76; C105; C249]; TMT6plex [K8; K18; K43; K50; K63; K74; K82; K93; K96; K119; K128; K129; K135; K155; K189; K196; K225; K261; K296; K329]; Deamidated:18O(1) [N98; N112; N284; N288]; Succinyl [K63; K74; K93; K329]; Oxidation [M17; M187]
FALSE	High	IsMasterProtein	P06727	Apolipoprotein A-IV OS=Homo sapiens OX=9606 GN=APOA4 PE=1 SV=3	0	278.053	74	37	98	35	1	396	45.4	5.38	367.64	37	1	89.4	131.2	100.5	85.9	93.7	121.4	78	10696	15704	12031.2	10285.2	11215.4	14528.5	9331.7	10316.2	15342.1	11098.8	10285.2	11087.9	13239.8	9163.8	High	High	High	High	High	High	High	TMT6plex [K51; K65; K78; K99; K104; K123; K189; K198; K209; K211; K233; K246; K253; K287; K316; K345; K350; K359]; Oxidation [M245; M322; M390]; Succinyl [K99]; Deamidated:18O(1) [N59; N70]
FALSE	High	IsMasterProtein	H6VRG1	Keratin 1 OS=Homo sapiens OX=9606 GN=KRT1 PE=1 SV=1	0	277.156	45	37	74	30	1	645	66.1	8.12	285.88	37	9	77.2	79.4	94.4	84	121.7	175.4	67.9	8545.7	8790.9	10456.8	9299.8	13479.6	19424.9	7517.1	8242.3	8588.3	9646.4	9299.8	13326.4	17701.9	7381.8	High	High	High	High	High	High	High	TMT6plex [K74; K198; K212; K247; K258; K270; K277; K289; K290; K299; K356; K365; K367; K377; K417; K418; K439; K442; K444; K456; K473]; Oxidation [M297]; Succinyl [K270]
FALSE	High	IsMasterProtein	Q7Z664	Uncharacterized protein DKFZp779N0926 (Fragment) OS=Homo sapiens OX=9606 GN=DKFZp779N0926 PE=2 SV=1	0	277.122	67	25	104	2	1	399	45.1	6.16	402.63	25	0	76.1	118.5	106.5	101.2	104.9	99.9	92.9	87.2	135.7	122	115.9	120.2	114.5	106.4	84.1	132.6	112.5	115.9	118.8	104.3	104.5	High	High	High	High	High	High	High	Oxidation [M66; M82; M252]; Propionyl [K63]; TMT6plex [K73; K83; K108; K115; K128; K139; K147; K158; K161; K184; K193; K194; K200; K220; K254; K261; K290; K326; K361; K394]; Crotonyl [K63; K73]; Carbamidomethyl [C123; C127; C141; C170; C314]; Deamidated:18O(1) [N163; N177; N349; N353]; Succinyl [K128; K139; K158; K394]
FALSE	High	IsMasterProtein	P00738	Haptoglobin OS=Homo sapiens OX=9606 GN=HP PE=1 SV=1	0	276.644	53	24	85	11	1	406	45.2	6.58	322.23	24	17	88.9	91.6	147.4	128.7	82.4	82	78.9	10922.2	11253.8	18112.8	15818.7	10129.5	10076.7	9691.7	10534.4	10994.5	16709.1	15818.7	10014.4	9182.9	9517.3	High	High	High	High	High	High	High	Carbamidomethyl [C86; C92; C145; C149; C266; C309; C340; C381]; Succinyl [K141; K153; K270]; TMT6plex [K71; K72; K94; K131; K141; K151; K153; K170; K178; K227; K228; K235; K270; K297; K321; K322; K345; K391; K401]; Oxidation [M263; M300; M343]
FALSE	High	IsMasterProtein	A0A024RDE8	PDZ and LIM domain 5, isoform CRA_c OS=Homo sapiens OX=9606 GN=PDLIM5 PE=4 SV=1	0	276.387	61	28	72	3	1	596	63.9	8.21	299.15	28	33	102.1	97.7	104.7	101.8	106.1	92.4	95.2	8515.7	8151.1	8730.1	8487.2	8849.2	7704.6	7942.6	8213.3	7963.3	8053.6	8487.2	8748.6	7021.2	7799.7	High	High	High	High	High	High	High	TMT6plex [K22; K34; K69; K71; K89; K97; K105; K116; K127; K139; K261; K296; K304; K350; K359; K415; K437; K450; K462; K473]; Oxidation [M26; M79; M419; M453]; Carbamidomethyl [C73; C213; C420; C423; C446; C449; C467; C470; C479]; Succinyl [K22; K350; K437]; Deamidated:18O(1) [N390]
FALSE	High	IsMasterProtein	C9JKG1	Biglycan (Fragment) OS=Homo sapiens OX=9606 GN=BGN PE=1 SV=1	0	276.301	41	9	194	1	1	238	26.7	6.79	892.13	9	0	113.6	91.6	110.4	85	88.1	101.7	109.6	278.2	224.3	270.4	208	215.7	249	268.4	268.3	219.1	249.4	208	213.2	226.9	263.6	High	High	High	High	High	High	High	TMT6plex [K82; K86; K107; K111; K142; K226]; Succinyl [K82; K107; K226]; Deamidated:18O(1) [N99; N100; N203; N210; N214]; Carbamidomethyl [C76; C204]; Oxidation [M202; M207]
FALSE	High	IsMasterProtein	Q9NR12	PDZ and LIM domain protein 7 OS=Homo sapiens OX=9606 GN=PDLIM7 PE=1 SV=1	0	275.534	79	25	112	16	1	457	49.8	8.41	391.25	25	14	93	103.9	98.8	106.5	92.1	93.9	111.7	10082.2	11259.7	10711.4	11541	9984.9	10173.8	12106	9724.2	11000.2	9881.3	11541	9871.4	9271.4	11888.2	High	High	High	High	High	High	High	TMT6plex [K22; K69; K90; K93; K114; K145; K188; K189; K238; K278; K287; K313; K324; K343; K357; K371; K406]; Deamidated:18O(1) [N57; N132; N275; N276]; Carbamidomethyl [C282; C285; C308; C311; C329; C332; C341; C364; C367; C370; C388; C400; C403]; Oxidation [M149; M353]; Succinyl [K22]
FALSE	High	IsMasterProtein	Q53FI7	Four and a half LIM domains 1 variant (Fragment) OS=Homo sapiens OX=9606 PE=2 SV=1	0	274.179	75	25	149	25	1	280	31.9	8.22	590.08	25	0	101	104.7	106.9	89.4	104.2	85.4	108.4	19279.9	19980.8	20405.6	17065.3	19893	16307.4	20693.4	18595.4	19520.3	18824.3	17065.3	19666.9	14860.9	20321.1	High	High	High	High	High	High	High	Carbamidomethyl [C7; C10; C27; C28; C31; C36; C40; C43; C65; C71; C126; C129; C132; C150; C153; C185; C188; C191; C209; C212; C249; C252; C255; C273; C276]; TMT6plex [K17; K30; K34; K83; K86; K118; K124; K133; K144; K157; K193; K214; K219; K233; K253; K262; K278; K279]; Propionyl [K193; K194]; Crotonyl [K193; K194]; Succinyl [K83; K118; K144; K233; K262; K278]; Deamidated:18O(1) [N215]
FALSE	High	IsMasterProtein	A0A2R8YHD2	Tropomyosin alpha-4 chain (Fragment) OS=Homo sapiens OX=9606 GN=TPM4 PE=1 SV=2	0	272.03	72	35	211	7	1	248	28.7	4.65	713.65	35	12	128.1	102.1	104	90.1	102.3	100.5	72.9	9450.6	7537.9	7674	6647	7551.6	7416.9	5380.6	9115.1	7364.2	7079.3	6647	7465.8	6759	5283.8	High	High	High	High	High	High	High	TMT6plex [K12; K15; K23; K29; K34; K40; K41; K76; K82; K100; K104; K113; K116; K125; K132; K153; K162; K169; K177; K181; K184; K190]; Carbamidomethyl [C154]; Oxidation [M105; M110]; Succinyl [K113]
FALSE	High	IsMasterProtein	P54652	Heat shock-related 70 kDa protein 2 OS=Homo sapiens OX=9606 GN=HSPA2 PE=1 SV=1	0	271.5	58	35	93	19	1	639	70	5.74	362.42	35	2	106.5	84.5	106.2	89	105.4	118.4	90	4260.1	3378.8	4246.8	3561.1	4215.4	4737.2	3600.1	4108.8	3300.9	3917.7	3561.1	4167.5	4317	3535.3	High	High	High	High	High	High	High	TMT6plex [K26; K57; K72; K109; K127; K129; K139; K188; K189; K223; K249; K322; K331; K360; K387; K426; K461; K510; K515; K553; K560; K592; K598; K612]; Carbamidomethyl [C18; C606]; Succinyl [K188; K189]; Crotonyl [K139]; Oxidation [M62]
FALSE	High	IsMasterProtein	V9HWP2	Epididymis luminal protein 35 OS=Homo sapiens OX=9606 GN=HEL-S-125m PE=2 SV=1	0	271.317	45	38	82	36	1	803	92.4	4.84	286.59	38	0	107	92.9	105.6	101.9	102.6	88	102	10121.2	8786.8	9987.6	9637.7	9704.4	8320.8	9649.3	9761.8	8584.3	9213.6	9637.7	9594.1	7582.7	9475.7	High	High	High	High	High	High	High	TMT6plex [K95; K114; K135; K168; K177; K252; K265; K285; K340; K348; K356; K404; K405; K428; K434; K493; K586; K593; K597; K603; K613; K623; K671; K682; K733; K754]; Oxidation [M336; M425; M426; M622; M658]; Carbamidomethyl [C576; C645]
FALSE	High	IsMasterProtein	J3KND3	Myosin light polypeptide 6 OS=Homo sapiens OX=9606 GN=MYL6 PE=1 SV=1	0	270.535	84	14	199	1	1	152	17	4.65	721.25	14	0	97.7	105.9	98.8	91.1	101.7	105.7	99.1	434.7	471.4	439.6	405.3	452.3	470.2	441	419.3	460.5	405.5	405.3	447.2	428.5	433.1	High	High	High	High	High	High	High	TMT6plex [K51; K57; K64; K80; K82; K99; K120]; Succinyl [K51; K80; K99; K120]; Deamidated:18O(1) [N46; N81; N137; N141]; Oxidation [M37; M61; M74; M106; M128]; Carbamidomethyl [C33; C139]; Propionyl [K80; K99]
FALSE	High	IsMasterProtein	B7Z2N5	cDNA FLJ51840, highly similar to Alpha-actinin-2 OS=Homo sapiens OX=9606 PE=2 SV=1	0	269.159	46	32	100	1	1	803	92.9	5.81	364.61	32	0	100.8	96	126.7	82.8	117.8	77.2	98.6	26.6	25.4	33.5	21.9	31.2	20.4	26.1	25.7	24.8	30.9	21.9	30.8	18.6	25.6	High	High	High	High	High	High	High	Carbamidomethyl [C70; C96; C248; C690; C771]; TMT6plex [K19; K37; K63; K114; K130; K260; K275; K292; K336; K432; K493; K603; K620; K751; K773]; Deamidated:18O(1) [N122; N623]; Succinyl [K37; K63; K275]; Oxidation [M270]
FALSE	High	IsMasterProtein	P05023	Sodium/potassium-transporting ATPase subunit alpha-1 OS=Homo sapiens OX=9606 GN=ATP1A1 PE=1 SV=1	0	269.008	41	37	63	24	1	1023	112.8	5.49	257.55	37	14	100	103.4	104.6	100.8	104.5	97.8	88.8	8017.8	8291.4	8388.9	8082.5	8377.3	7839	7119.5	7733.1	8100.3	7738.8	8082.5	8282.1	7143.7	6991.4	High	High	High	High	High	High	High	TMT6plex [K9; K21; K22; K36; K37; K91; K162; K194; K377; K444; K458; K468; K487; K508; K535; K605; K625; K683; K726; K727; K743; K773; K774; K950; K1019]; Carbamidomethyl [C249; C374; C459; C463; C464; C705]; Oxidation [M949]
FALSE	High	IsMasterProtein	P04083	Annexin A1 OS=Homo sapiens OX=9606 GN=ANXA1 PE=1 SV=2	0	268.838	67	24	129	15	1	346	38.7	7.02	496.97	24	13	111.5	99.1	105.5	87.2	113.6	93.9	89.2	16093.9	14305.3	15233.3	12585.9	16393	13557.7	12867.8	15522.5	13975.6	14052.8	12585.9	16206.7	12355.1	12636.3	High	High	High	High	High	High	High	TMT6plex [K26; K53; K71; K90; K97; K98; K113; K161; K185; K214; K257; K262; K269; K274; K281; K312; K332; K337]; Succinyl [K71; K90; K274]; Carbamidomethyl [C263; C270; C324; C343]; Oxidation [M308]
FALSE	High	IsMasterProtein	Q9BZQ8	Protein Niban 1 OS=Homo sapiens OX=9606 GN=NIBAN1 PE=1 SV=1	0	268.158	34	29	67	29	1	928	103.1	4.78	295.18	29	0	94.9	98.8	102.9	101.4	100	92.3	109.7	6872.7	7158.7	7454.2	7342.9	7242.9	6687.3	7945.7	6628.7	6993.7	6876.5	7342.9	7160.6	6094.1	7802.7	High	High	High	High	High	High	High	Carbamidomethyl [C194; C409; C516; C891]; TMT6plex [K60; K62; K84; K85; K105; K124; K149; K160; K204; K320; K337; K384; K390; K405; K412; K475; K510; K517; K522; K626; K636; K908; K912]; Oxidation [M203; M330]; Deamidated:18O(1) [N616]
FALSE	High	IsMasterProtein	H0YFD6	Trifunctional enzyme subunit alpha, mitochondrial OS=Homo sapiens OX=9606 GN=HADHA PE=1 SV=2	0	267.776	55	31	54	31	1	792	86.3	9.1	234.08	31	0	93.4	103.4	97.7	111.6	93.4	95.6	104.9	4850.9	5374.8	5077.3	5796.4	4855.4	4969.3	5448.7	4678.7	5250.9	4683.8	5796.4	4800.2	4528.5	5350.7	High	High	High	High	High	High	High	TMT6plex [K46; K94; K111; K135; K230; K249; K326; K334; K383; K406; K440; K455; K489; K516; K531; K569; K605; K625; K644; K660; K664; K757; K771; K788; K789]; Oxidation [M200; M201; M443]; Carbamidomethyl [C97; C110; C145; C156; C322; C470; C550; C776]; Deamidated:18O(1) [N142]
FALSE	High	IsMasterProtein	D3DSM5	Collagen, type XVIII, alpha 1, isoform CRA_b OS=Homo sapiens OX=9606 GN=COL18A1 PE=4 SV=1	0	267.296	17	25	104	25	1	1516	153.7	5.68	426.27	25	0	96.5	98.2	97.9	94.3	109.7	95.4	108.1	8841.7	8999.9	8970.1	8646.7	10054.2	8748.1	9908.5	8527.8	8792.5	8275	8646.7	9939.9	7972.1	9730.2	High	High	High	High	High	High	High	Succinyl [K395; K404; K1408; K1439]; TMT6plex [K395; K404; K451; K1408; K1428; K1439; K1450]; Oxidation [M1356]; Carbamidomethyl [C1366; C1468]
FALSE	High	IsMasterProtein	Q92743	Serine protease HTRA1 OS=Homo sapiens OX=9606 GN=HTRA1 PE=1 SV=1	0	266.078	69	24	83	13	1	480	51.3	7.83	345.79	24	15	110.1	91.2	97.8	74.3	152.6	102.4	71.6	8044.3	6660.9	7143.6	5427.5	11153	7485.7	5233.6	7758.7	6507.4	6590	5427.5	11026.2	6821.7	5139.4	High	High	High	High	High	High	High	TMT6plex [K168; K178; K225; K241; K243; K248; K255; K261; K359; K394; K429; K453]; Carbamidomethyl [C37; C46; C53; C62; C64; C65; C68; C76; C83; C89; C110; C112; C119; C130]; Deamidated:18O(1) [N124; N290]; Oxidation [M388; M460; M470]
FALSE	High	IsMasterProtein	D3DTH7	Myosin IC, isoform CRA_a OS=Homo sapiens OX=9606 GN=MYO1C PE=3 SV=1	0	263.682	50	40	84	1	1	862	98.9	9.42	323.11	40	0	82.2	129.8	90	108	96.7	95.7	97.6	291.6	460.4	319.1	383.2	343.2	339.6	346.3	281.2	449.8	294.4	383.2	339.3	309.5	340.1	High	High	High	High	High	High	High	TMT6plex [K23; K68; K160; K195; K276; K285; K311; K317; K370; K377; K404; K417; K503; K508; K667; K681; K726; K753; K846]; Carbamidomethyl [C279; C297; C374; C384; C601]; Deamidated:18O(1) [N274]; Succinyl [K726]
FALSE	High	IsMasterProtein	Q4W4Y1	Dopamine receptor interacting protein 4 OS=Homo sapiens OX=9606 GN=DRIP4 PE=2 SV=1	0	262.111	56	45	71	45	1	868	96	6.52	268.16	45	0	102.4	104.8	99.5	104	99.1	96.3	94	9956.3	10188	9672.5	10106	9631.8	9363.4	9134.8	9602.8	9953.2	8922.9	10106	9522.3	8532.9	8970.4	High	High	High	High	High	High	High	TMT6plex [K19; K23; K48; K60; K81; K101; K110; K120; K147; K209; K215; K229; K248; K285; K298; K327; K334; K350; K357; K420; K438; K486; K510; K525; K541; K553; K563; K564; K574; K583; K614; K620; K638; K671]; Carbamidomethyl [C40; C76; C122; C127; C524; C691]; Oxidation [M543]
FALSE	High	IsMasterProtein	A8K8Z4	cDNA FLJ78071, highly similar to Human MHC class III complement component C6 mRNA OS=Homo sapiens OX=9606 PE=2 SV=1	0	261.692	40	31	61	1	1	934	104.6	6.62	250.14	31	0	85.7	122.5	112	87.4	94	110.8	87.6	216.7	309.6	283	221	237.7	280	221.5	209	302.5	261.1	221	235	255.2	217.5	High	High	High	High	High	High	High	TMT6plex [K54; K67; K99; K131; K219; K251; K256; K330; K340; K397; K459; K467; K477; K503; K517; K554; K734; K770; K778; K872; K890; K899; K931]; Carbamidomethyl [C61; C65; C73; C78; C82; C93; C96; C117; C127; C218; C499; C521; C523; C526; C539; C541; C543; C552; C589; C644; C732; C773; C862; C867; C880; C882; C888; C897; C912]; Deamidated:18O(1) [N528; N529]; Succinyl [K131]
FALSE	High	IsMasterProtein	Q13976	cGMP-dependent protein kinase 1 OS=Homo sapiens OX=9606 GN=PRKG1 PE=1 SV=3	0	260.463	54	36	69	23	1	671	76.3	6.04	261.06	36	16	96.8	101.8	98.5	98.2	102.9	95.1	106.6	7543.3	7928.6	7677.4	7652.4	8014.3	7411.5	8305	7275.5	7745.9	7082.4	7652.4	7923.2	6754.1	8155.6	High	High	High	High	High	High	High	TMT6plex [K15; K29; K37; K105; K126; K132; K147; K152; K164; K217; K232; K263; K293; K334; K342; K344; K356; K380; K478; K486; K507; K533; K581; K582; K592]; Carbamidomethyl [C118; C129; C158; C175; C196; C313; C467; C519]; Oxidation [M119; M160; M213; M413]
FALSE	High	IsMasterProtein	Q01813	ATP-dependent 6-phosphofructokinase, platelet type OS=Homo sapiens OX=9606 GN=PFKP PE=1 SV=2	0	260.36	42	28	53	24	1	784	85.5	7.55	223	28	4	101.9	94.9	101.8	97.7	105.7	107	91	5250.8	4889.1	5246.8	5031.5	5446.8	5512.1	4690.1	5064.4	4776.4	4840.2	5031.5	5384.9	5023.2	4605.7	High	High	High	High	High	High	High	Carbamidomethyl [C112; C123; C360; C411; C641; C718]; TMT6plex [K281; K287; K289; K369; K395; K400; K408; K455; K480; K659; K700; K724; K736; K737; K753]; Oxidation [M425]
FALSE	High	IsMasterProtein	O15061	Synemin OS=Homo sapiens OX=9606 GN=SYNM PE=1 SV=2	0	259.031	32	46	64	5	1	1565	172.7	5.16	238.73	46	42	92.5	102.2	93.5	101	86	101.1	123.6	6798.6	7510.3	6865.1	7421.6	6319.9	7425.1	9081.5	6557.2	7337.2	6333.1	7421.6	6248.1	6766.5	8918.1	High	High	High	High	High	High	High	Carbamidomethyl [C230; C275]; TMT6plex [K12; K280; K301; K417; K544; K601; K648; K683; K691; K735; K785; K987; K988; K1245; K1270; K1440; K1521; K1528; K1529]; Oxidation [M634]
FALSE	High	IsMasterProtein	V9HVY3	Protein disulfide-isomerase OS=Homo sapiens OX=9606 GN=HEL-S-269 PE=2 SV=1	0	258.644	58	35	91	27	1	505	56.7	6.35	352.59	35	8	102.3	98.8	97.2	106.6	98.4	89.9	106.9	12716.7	12276.7	12073.4	13245.1	12222.4	11164.9	13284	12265.2	11993.8	11137.8	13245.1	12083.5	10174.6	13045	High	High	High	High	High	High	High	TMT6plex [K75; K82; K94; K104; K129; K130; K146; K147; K152; K173; K226; K252; K258; K271; K296; K362; K379; K395; K417; K422; K425; K433; K460; K461; K494; K496; K497]; Carbamidomethyl [C85; C92; C244]; Oxidation [M338]
FALSE	High	IsMasterProtein	P08758	Annexin A5 OS=Homo sapiens OX=9606 GN=ANXA5 PE=1 SV=2	0	257.401	83	30	176	29	1	320	35.9	5.05	648.38	30	1	98.6	103.5	105.9	92.6	100.4	102.7	96.3	17073.4	17925.2	18341.5	16034.6	17398.6	17793.1	16682.4	16467.2	17512.1	16920.1	16034.6	17200.9	16214.8	16382.2	High	High	High	High	High	High	High	Carbamidomethyl [C316]; TMT6plex [K58; K70; K76; K79; K97; K186; K193; K242; K260; K286; K301; K309]; Succinyl [K58; K70; K86]; Oxidation [M214; M259; M299]
FALSE	High	IsMasterProtein	P29401	Transketolase OS=Homo sapiens OX=9606 GN=TKT PE=1 SV=3	0	257.059	52	29	71	29	1	623	67.8	7.66	308.32	29	0	102.1	92.4	98.6	93.6	104.8	121.9	86.5	9074.7	8220	8770	8323	9322.7	10836.8	7695.9	8752.5	8030.6	8090.4	8323	9216.7	9875.6	7557.4	High	High	High	High	High	High	High	TMT6plex [K140; K204; K226; K241; K254; K281; K310; K327; K343; K352; K353; K456; K465; K493; K499; K523; K524; K538; K543; K597; K603]; Carbamidomethyl [C133; C206; C225; C362; C376; C386; C468]; Oxidation [M135; M199; M266]; Deamidated:18O(1) [N483]
FALSE	High	IsMasterProtein	O43294	Transforming growth factor beta-1-induced transcript 1 protein OS=Homo sapiens OX=9606 GN=TGFB1I1 PE=1 SV=2	0	256.134	72	21	66	21	1	461	49.8	7.03	294.53	21	0	95.2	101.1	104.8	103.6	95.5	92.8	107	6047.6	6423.5	6660.3	6586.1	6070.6	5896.7	6802.4	5832.9	6275.5	6144.2	6586.1	6001.6	5373.7	6680	High	High	High	High	High	High	High	Carbamidomethyl [C91; C228; C231; C254; C257; C275; C278; C287; C290; C312; C313; C316; C346; C349; C369; C372; C405; C408; C416; C452; C455]; TMT6plex [K70; K119; K133; K134; K148; K201; K233; K269; K449; K458]; Oxidation [M112; M207]; Acetyl [N-Term]; Succinyl [K70]
FALSE	High	IsMasterProtein	Q14767	Latent-transforming growth factor beta-binding protein 2 OS=Homo sapiens OX=9606 GN=LTBP2 PE=1 SV=3	0	255.714	23	36	96	35	1	1821	194.9	5.19	348.54	36	0	104.8	100.6	97.7	104.6	109.5	91	91.7	10749.7	10317.2	10023	10723.5	11233.3	9332.1	9405.6	10368	10079.4	9246.3	10723.5	11105.6	8504.3	9236.4	High	High	High	High	High	High	High	TMT6plex [K67; K361; K425; K454; K475; K711; K965; K1024; K1418]; Carbamidomethyl [C201; C207; C209; C360; C400; C404; C410; C416; C418; C427; C674; C683; C696; C697; C698; C709; C712; C848; C856; C861; C968; C974; C980; C1008; C1014; C1020; C1025; C1413; C1423; C1595; C1609; C1610; C1611; C1621; C1624; C1636]; Succinyl [K475]
FALSE	High	IsMasterProtein	B2RDR4	cDNA, FLJ96732, highly similar to Homo sapiens testis derived transcript (3 LIM domains) (TES), transcript variant 1, mRNA OS=Homo sapiens OX=9606 PE=2 SV=1	0	255.43	57	24	69	24	1	421	47.9	7.68	266.95	24	0	91.3	109.5	99.3	109.4	93.2	88.9	108.4	7532.3	9033.3	8196.5	9024.7	7688.4	7331.8	8947	7264.9	8825.1	7561.3	9024.7	7601	6681.5	8786	High	High	High	High	High	High	High	Carbamidomethyl [C22; C196; C236; C238; C239; C301; C304; C361; C364; C397; C412; C416]; TMT6plex [K24; K71; K78; K80; K88; K101; K132; K134; K163; K180; K183; K193; K204; K225; K240; K324; K402; K417]; Succinyl [K101; K417]; Oxidation [M92; M198; M206; M222; M404; M409]
FALSE	High	IsMasterProtein	D3DVC4	Nestin, isoform CRA_c OS=Homo sapiens OX=9606 GN=NES PE=3 SV=1	0	255.047	31	37	46	37	1	1621	177.3	4.36	188.99	37	0	79.5	100.4	107.6	131.7	82.5	102.2	96.2	5815.3	7346.4	7876.3	9636.4	6037.8	7479.8	7042.1	5608.8	7177.1	7265.9	9636.4	5969.2	6816.3	6915.4	High	High	High	High	High	High	High	TMT6plex [K271; K321; K330; K373; K507; K558; K587; K598; K608; K615; K619; K630; K694; K708; K723; K742; K789; K808; K811; K819; K830; K841; K865; K925; K1032; K1160; K1329]
FALSE	High	IsMasterProtein	P51888	Prolargin OS=Homo sapiens OX=9606 GN=PRELP PE=1 SV=1	0	252.813	56	18	189	18	1	382	43.8	9.38	661.22	18	0	92.7	101.7	103.1	91.1	98.5	106	106.9	13696.5	15025.4	15227.2	13458.3	14551.1	15656.4	15793.2	13210.2	14679.1	14047.2	13458.3	14385.7	14267.7	15509	High	High	High	High	High	High	High	Carbamidomethyl [C77; C79; C89; C332; C373]; TMT6plex [K159; K193; K213; K221; K253; K263; K325; K363]; Oxidation [M157; M224; M371; M372]; Deamidated:18O(1) [N327]; Succinyl [K159; K213; K221]
FALSE	High	IsMasterProtein	A0A384NY64	Epididymis secretory sperm binding protein OS=Homo sapiens OX=9606 PE=2 SV=1	0	252.759	66	15	158	1	1	172	19.8	4.92	587.04	15	29	105.3	107.1	98.2	93.1	95.9	97.6	102.7	14762.2	15008.3	13761.7	13047.7	13442.7	13682.4	14398.4	14238.1	14662.4	12695.2	13047.7	13289.9	12468.8	14139.3	High	High	High	High	High	High	High	TMT6plex [K35; K51; K63; K150; K151]; Succinyl [K35; K51]; Deamidated:18O(1) [N21; N39]; Oxidation [M25; M40; M57; M130; M142]; Crotonyl [K51]; Propionyl [K51]; Carbamidomethyl [C109]
FALSE	High	IsMasterProtein	A0A384MDY0	Catenin (Cadherin-associated protein), alpha 1, 102kDa, isoform CRA_b OS=Homo sapiens OX=9606 GN=CTNNA1 PE=2 SV=1	0	252.136	46	31	44	31	1	906	100	6.29	191.41	31	0	103.6	92.1	103	102.7	102.4	95.1	101.1	5171.9	4599.3	5141.8	5127.4	5114.5	4745.3	5046.7	4988.3	4493.3	4743.3	5127.4	5056.4	4324.4	4955.9	High	High	High	High	High	High	High	Carbamidomethyl [C116; C324; C337; C438; C461; C767; C772; C787; C793]; TMT6plex [K45; K75; K87; K99; K120; K149; K163; K178; K181; K186; K193; K448; K474; K478; K488; K571; K681; K695; K697; K704; K717; K747; K773; K795; K834; K842; K860]
FALSE	High	IsMasterProtein	A0A384NPN7	Aldehyde dehydrogenase 2 family (Mitochondrial), isoform CRA_c OS=Homo sapiens OX=9606 GN=ALDH2 PE=2 SV=1	0	252.01	58	23	62	19	1	517	56.3	7.05	270.96	23	4	91	92.8	104.1	106.8	96.5	107.7	101.1	5874.5	5992.6	6726.1	6897.5	6229.8	6959.3	6532.4	5665.9	5854.5	6204.9	6897.5	6159	6342	6414.9	High	High	High	High	High	High	High	TMT6plex [K73; K78; K155; K209; K226; K257; K280; K289; K355; K368; K369; K378; K414; K426; K451; K506]; Deamidated:18O(1) [N29; N236]; Oxidation [M208; M410; M422]; Carbamidomethyl [C36; C66; C386]
FALSE	High	IsMasterProtein	P78527	DNA-dependent protein kinase catalytic subunit OS=Homo sapiens OX=9606 GN=PRKDC PE=1 SV=3	0	250.274	14	54	61	54	1	4128	468.8	7.12	221.44	54	0	95	102.3	100.5	107.4	100.9	100.5	93.4	7361.8	7923.7	7786.6	8320.1	7819	7791.2	7241.3	7100.4	7741.1	7183.2	8320.1	7730.1	7100.1	7111	High	High	High	High	High	High	High	TMT6plex [K87; K117; K124; K133; K163; K205; K225; K254; K263; K321; K471; K1170; K1292; K1591; K1627; K1651; K1689; K1744; K1869; K1985; K2239; K2347; K2418; K2549; K2764; K2786; K2818; K2950; K2970; K3067; K3355; K3372; K3485; K3884; K3975; K4105]; Carbamidomethyl [C81; C111; C123; C223; C1127; C1128; C1135; C1164; C1364; C1742; C2342; C3347]
FALSE	High	IsMasterProtein	A0A384N669	Epididymis secretory sperm binding protein OS=Homo sapiens OX=9606 PE=2 SV=1	0	245.64	44	17	183	17	1	338	38.4	6.61	714.19	17	0	92	107.6	93.1	92.7	75	110.1	129.5	18339.1	21437.6	18549.9	18467.2	14939.4	21931	25805.6	17688	20943.6	17112.4	18467.2	14769.6	19985.7	25341.3	High	High	High	High	High	High	High	TMT6plex [K69; K84; K148; K172; K181; K216; K226; K267; K288; K305; K307]; Succinyl [K69; K148; K172; K181; K216; K226; K288; K305]; Propionyl [K267]; Deamidated:18O(1) [N268; N278; N284]; Carbamidomethyl [C328]; Oxidation [M63; M325]
FALSE	High	IsMasterProtein	Q15075	Early endosome antigen 1 OS=Homo sapiens OX=9606 GN=EEA1 PE=1 SV=2	0	244.099	36	46	50	45	1	1411	162.4	5.68	213.5	46	1	102	100	97.4	102	100.7	99.3	98.6	8091.7	7931.3	7722.2	8087.5	7987.6	7871.2	7816.4	7804.4	7748.5	7123.8	8087.5	7896.8	7173	7675.8	High	High	High	High	High	High	High	TMT6plex [K58; K100; K103; K176; K202; K211; K227; K228; K292; K313; K320; K324; K378; K387; K451; K461; K470; K472; K503; K534; K536; K544; K552; K569; K583; K634; K679; K696; K724; K843; K859; K892; K910; K948; K952; K965; K983; K1011; K1013; K1023; K1133; K1148; K1340]; Carbamidomethyl [C346]
FALSE	High	IsMasterProtein	P60174	Triosephosphate isomerase OS=Homo sapiens OX=9606 GN=TPI1 PE=1 SV=3	0	243.562	76	16	91	16	1	286	30.8	5.92	419.79	16	0	112.4	96	97.6	102.2	104.7	100.7	86.3	10955.1	9360	9516.9	9963.1	10207.9	9810.5	8412.5	10566.1	9144.3	8779.4	9963.1	10091.9	8940.3	8261.1	High	High	High	High	High	High	High	Carbamidomethyl [C79; C104; C124; C164; C255]; TMT6plex [K51; K70; K106; K122; K150; K168; K179; K186; K193; K212; K225; K256; K275; K285]; Deamidated:18O(1) [N283]; Succinyl [K51; K106]; Oxidation [M120]
FALSE	High	IsMasterProtein	Q0ZGT2	Nexilin OS=Homo sapiens OX=9606 GN=NEXN PE=1 SV=1	0	243.14	49	43	79	8	1	675	80.6	5.33	280.25	43	37	91.8	105.2	104.3	103.1	95.1	90.8	109.8	9240.2	10586.4	10497.9	10372.5	9568.1	9136.8	11045.1	8912.1	10342.4	9684.4	10372.5	9459.4	8326.4	10846.4	High	High	High	High	High	High	High	TMT6plex [K7; K16; K20; K34; K89; K92; K111; K136; K177; K194; K199; K203; K208; K220; K238; K239; K246; K248; K300; K311; K362; K373; K383; K400; K405; K436; K461; K482; K522; K553; K585; K655; K674]; Carbamidomethyl [C224; C638; C654; C667]; Acetyl [N-Term]; Oxidation [M351; M360]; Deamidated:18O(1) [N154]
FALSE	High	IsMasterProtein	A0A024RDE3	Alcohol dehydrogenase IB (Class I), beta polypeptide, isoform CRA_a OS=Homo sapiens OX=9606 GN=ADH1B PE=4 SV=1	0	243.096	62	20	84	9	1	375	39.8	8.29	329.71	20	15	130.3	92.3	117.5	84.7	105.9	107.6	61.7	13631.1	9653	12296.7	8862.7	11082.6	11258.6	6450.4	13147.1	9430.5	11343.8	8862.7	10956.6	10260	6334.3	High	High	High	High	High	High	High	TMT6plex [K19; K85; K89; K100; K105; K114; K169; K189; K213; K227; K229; K234; K248; K324; K339; K355; K367]; Carbamidomethyl [C47; C98; C104; C112; C171; C175; C196; C212; C241]; Oxidation [M210; M258; M337]; Succinyl [K100; K105; K189; K213; K367]
FALSE	High	IsMasterProtein	B7Z3K9	Fructose-bisphosphate aldolase OS=Homo sapiens OX=9606 PE=2 SV=1	0	243.078	47	20	58	15	1	451	48.4	8.07	293.81	20	0	100.6	96.9	98.2	100.5	100.1	112	91.8	4214.1	4059.5	4113.6	4211.2	4196.7	4692	3846	4064.5	3965.9	3794.8	4211.2	4149	4275.8	3776.8	High	High	High	High	High	High	High	Carbamidomethyl [C265; C289]; TMT6plex [K129; K195; K198; K234; K287; K295; K302; K417]; Deamidated:18O(1) [N268]
FALSE	High	IsMasterProtein	P50993	Sodium/potassium-transporting ATPase subunit alpha-2 OS=Homo sapiens OX=9606 GN=ATP1A2 PE=1 SV=1	0	242.556	38	33	54	4	1	1020	112.2	5.66	214.93	33	17	77.7	106.2	81.9	104.9	85.1	104.4	139.8	3047.9	4166.2	3209.8	4112.7	3338.1	4093.4	5480.2	2939.7	4070.2	2961.1	4112.7	3300.2	3730.3	5381.6	High	High	High	High	High	High	High	TMT6plex [K34; K35; K89; K160; K375; K442; K456; K485; K523; K529; K561; K579; K602; K622; K680; K723; K724; K770; K771; K947; K1016]; Carbamidomethyl [C241; C247; C372; C457; C462; C515; C553; C581; C702]; Oxidation [M946]
FALSE	High	IsMasterProtein	Q53TA7	Uncharacterized protein EFEMP1 (Fragment) OS=Homo sapiens OX=9606 GN=EFEMP1 PE=4 SV=1	0	242.223	61	18	163	3	1	320	36.1	5.15	696.48	18	0	98.4	96.8	102.2	106.5	122.8	86.6	86.7	627.2	616.8	651.2	678.6	782.8	552	552.8	604.9	602.6	600.7	678.6	773.9	503	542.9	High	High	High	High	High	High	High	Carbamidomethyl [C4; C11; C17; C26; C28; C39; C45; C51; C145; C147; C159; C165; C171; C177; C192; C204; C206; C213]; Oxidation [M146; M176; M212; M275; M294]; Succinyl [K34; K223; K280]; TMT6plex [K34; K223; K256; K280]; Deamidated:18O(1) [N248; N251]; Propionyl [K256]
FALSE	High	IsMasterProtein	E7ERA5	Myosin-10 (Fragment) OS=Homo sapiens OX=9606 GN=MYH10 PE=1 SV=8	0	242.076	67	17	82	1	1	187	21.4	5.66	334.26	17	0	88.1	96.3	102.7	102	99.3	99.6	112	136.1	148.8	158.7	157.7	153.5	154	173.1	131.3	145.4	146.4	157.7	151.8	140.3	170	High	High	High	High	High	High	High	Succinyl [K33; K73]; TMT6plex [K33; K34; K51; K67; K68; K73; K78; K106; K184]; Oxidation [M59; M70; M141; M165]; Carbamidomethyl [C95; C164; C176]
FALSE	High	IsMasterProtein	A0A0S2Z3X8	Rab GDP dissociation inhibitor (Fragment) OS=Homo sapiens OX=9606 GN=GDI1 PE=2 SV=1	0	241.475	59	24	54	17	1	447	50.6	5.14	227.66	24	0	103.8	99.4	101.9	97.2	99.4	94.8	103.6	4556.9	4365.6	4472.6	4266.4	4364.8	4164.3	4547.4	4395.1	4265	4126	4266.4	4315.2	3794.9	4465.6	High	High	High	High	High	High	High	TMT6plex [K54; K79; K89; K112; K118; K137; K156; K253; K264; K309; K329; K364; K379; K435]; Oxidation [M66; M132; M134; M434]; Carbamidomethyl [C202; C282; C302; C317]
FALSE	High	IsMasterProtein	A8K7B7	Protein phosphatase 2 (Formerly 2A), regulatory subunit A (PR 65), alpha isoform OS=Homo sapiens OX=9606 GN=PPP2R1A PE=1 SV=1	0	241.329	54	29	67	29	1	589	65.3	5.11	263.42	29	0	98.1	101.2	98.6	103.4	96.6	95.5	106.5	6374.1	6575.5	6405.2	6716.9	6272.8	6203.8	6914.7	6147.8	6424	5908.8	6716.9	6201.5	5653.5	6790.3	High	High	High	High	High	High	High	TMT6plex [K107; K202; K266; K272; K280; K292; K307; K331; K342; K358; K374; K416; K519; K561; K566; K576]; Carbamidomethyl [C148; C154; C174; C310; C317; C329; C377; C390; C504; C512]; Succinyl [K561]; Deamidated:18O(1) [N553]; Oxidation [M208; M262; M350]
FALSE	High	IsMasterProtein	B7Z8X5	cDNA FLJ61541, highly similar to Homo sapiens PDZ and LIM domain 5 (PDLIM5), transcript variant 2, mRNA OS=Homo sapiens OX=9606 PE=2 SV=1	0	240.84	66	23	63	1	1	483	52.7	7.87	270.83	23	1	90.8	121.4	95.1	106.2	84	86.1	116.4	953.5	1274.3	998.4	1115	882.2	903.4	1222.4	919.6	1244.9	921	1115	872.2	823.3	1200.4	High	High	High	High	High	High	High	TMT6plex [K22; K34; K69; K71; K89; K97; K158; K193; K201; K247; K256; K312; K334; K347; K359; K370; K392]; Carbamidomethyl [C73; C104; C317; C320; C343; C346; C364; C367; C376]; Oxidation [M26; M79; M316; M350]; Succinyl [K22; K247; K334]; Deamidated:18O(1) [N287]
FALSE	High	IsMasterProtein	A0A481SHK9	Hemoglobin subunit beta OS=Homo sapiens OX=9606 GN=HBB PE=3 SV=1	0	240.69	89	14	184	4	1	147	16	7.65	701.62	14	15	142.2	76.9	76.3	115.2	88.5	120.5	80.4	20833.8	11258.9	11179.5	16870.1	12959	17643	11781.5	20094.1	10999.4	10313.1	16870.1	12811.7	16078.1	11569.5	High	High	High	High	High	High	High	TMT6plex [K18; K60; K62; K83; K96; K121; K133; K145]; Succinyl [K18; K60; K133; K145]; Oxidation [M56]; Propionyl [K60; K62]; Deamidated:18O(1) [N58]; Carbamidomethyl [C94; C113]
FALSE	High	IsMasterProtein	P13489	Ribonuclease inhibitor OS=Homo sapiens OX=9606 GN=RNH1 PE=1 SV=2	0	240.045	59	22	55	22	1	461	49.9	4.82	235.06	22	0	101.6	98.8	101.6	96.5	104.9	95.9	100.6	5311.1	5165.9	5311.7	5043.6	5483.7	5014.5	5255.5	5122.5	5046.9	4900.1	5043.6	5421.4	4569.7	5160.9	High	High	High	High	High	High	High	Carbamidomethyl [C30; C38; C45; C75; C85; C152; C159; C191; C199; C209; C216; C220; C266; C305; C313; C362; C380; C387; C409]; TMT6plex [K46; K86; K195; K205; K226; K238; K271; K287; K321]
FALSE	High	IsMasterProtein	A0A3B3ITK0	Thrombospondin-2 OS=Homo sapiens OX=9606 GN=THBS2 PE=1 SV=1	0	239.816	31	29	49	28	1	1177	130.4	4.83	210.92	29	1	144.4	78.5	83	93.8	127.3	111.2	61.9	8968.1	4878.7	5155.2	5824.4	7904.6	6905.1	3843	8649.7	4766.3	4755.7	5824.4	7814.8	6292.6	3773.9	High	High	High	High	High	High	High	Carbamidomethyl [C266; C408; C415; C469; C491; C496; C526; C538; C615; C624; C627; C725; C761; C820; C937]; TMT6plex [K73; K81; K91; K150; K223; K313; K479; K536; K645; K738; K938; K975; K1071]; Oxidation [M476]
FALSE	High	IsMasterProtein	G3V1V0	Myosin light polypeptide 6 OS=Homo sapiens OX=9606 GN=MYL6 PE=1 SV=1	0	239.735	80	15	203	2	1	161	18	4.77	701.72	15	31	100.6	109	95.5	94.5	96.7	98.1	105.7	22645.3	24520.3	21483	21266.9	21753.5	22075.6	23784.4	21841.3	23955.2	19818.2	21266.9	21506.3	20117.5	23356.5	High	High	High	High	High	High	High	TMT6plex [K50; K56; K63; K79; K81; K98; K119; K144]; Succinyl [K50; K79; K98; K119]; Deamidated:18O(1) [N45; N80; N136; N140]; Oxidation [M36; M60; M73; M105; M127]; Carbamidomethyl [C32; C138]; Propionyl [K79; K98; K144]
FALSE	High	IsMasterProtein	P25705	ATP synthase subunit alpha, mitochondrial OS=Homo sapiens OX=9606 GN=ATP5F1A PE=1 SV=1	0	239.673	55	29	67	28	1	553	59.7	9.13	261.06	29	1	96.2	102.7	98.8	106.3	97.9	95.7	102.4	7515.3	8023.3	7719.5	8310.2	7653.4	7480.3	8002.5	7248.5	7838.4	7121.3	8310.2	7566.4	6816.8	7858.5	High	High	High	High	High	High	High	TMT6plex [K103; K123; K132; K161; K167; K194; K230; K239; K261; K270; K316; K434; K498; K503]; Oxidation [M51; M105; M479]
FALSE	High	IsMasterProtein	Q59FD4	Hexokinase 1 isoform HKI variant (Fragment) OS=Homo sapiens OX=9606 PE=2 SV=1	0	239.022	35	32	58	32	1	949	105.7	6.84	219.33	32	0	95.6	99.8	105.5	102.4	96	102.9	97.8	7853.1	8191.3	8663.7	8412.2	7882.3	8445.9	8033.4	7574.3	8002.5	7992.3	8412.2	7792.7	7696.7	7888.9	High	High	High	High	High	High	High	Carbamidomethyl [C190; C660; C845; C855; C866; C918]; TMT6plex [K94; K109; K194; K205; K219; K322; K365; K376; K483; K520; K770; K809; K852; K876; K898; K931]; Oxidation [M332; M780]
FALSE	High	IsMasterProtein	P07355	Annexin A2 OS=Homo sapiens OX=9606 GN=ANXA2 PE=1 SV=2	0	238.068	65	29	135	20	1	339	38.6	7.75	483.76	29	11	108.1	98.9	97.5	98	109.1	99.5	89	16104.9	14733.2	14529.4	14598.3	16256.3	14820.9	13261.2	15533.1	14393.7	13403.4	14598.3	16071.5	13506.3	13022.6	High	High	High	High	High	High	High	Carbamidomethyl [C133; C335]; TMT6plex [K47; K49; K88; K104; K115; K152; K157; K169; K176; K204; K227; K246; K279; K302; K324]; Oxidation [M171; M240]; Succinyl [K49; K157]
FALSE	High	IsMasterProtein	B4DNA3	Adenylyl cyclase-associated protein OS=Homo sapiens OX=9606 PE=2 SV=1	0	237.04	58	24	84	1	1	433	47.1	8.28	337.71	24	0	104.2	90.6	100.2	103.1	117.8	79.5	104.6	23.4	20.4	22.5	23.2	26.5	17.9	23.5	22.6	19.9	20.8	23.2	26.2	16.3	23.1	High	High	High	High	High	High	High	Carbamidomethyl [C314; C333; C374; C385]; TMT6plex [K37; K59; K142; K167; K240; K245; K256; K262; K270; K285; K306; K313; K322; K324; K334; K335; K370; K380; K391; K416; K423]; Oxidation [M115; M120; M395]; Succinyl [K256; K416]; Deamidated:18O(1) [N291; N294; N407]
FALSE	High	IsMasterProtein	A1E282	Beta-actin (Fragment) OS=Homo sapiens OX=9606 PE=2 SV=1	0	236.377	92	13	538	1	1	121	13.5	6.38	1857.95	13	0	79.7	71.6	93.7	108.8	123.1	116.3	106.8	28.9	26	34	39.5	44.7	42.2	38.8	27.9	25.4	31.4	39.5	44.2	38.5	38.1	High	High	High	High	High	High	High	TMT6plex [K40; K51; K58; K74; K103]; Succinyl [K40; K51; K103]; Propionyl [K58]; Deamidated:18O(1) [N68; N101]; Oxidation [M34; M37]
FALSE	High	IsMasterProtein	A0A384NKS6	Clusterin OS=Homo sapiens OX=9606 PE=2 SV=1	0	235.232	42	24	142	10	1	501	57.8	6.68	543.46	24	16	93.3	97.6	101	89.9	109.4	133.8	75	14012.3	14646.6	15163.2	13493.3	16428.1	20083.4	11255.3	13514.8	14309.1	13988.1	13493.3	16241.4	18302	11052.8	High	High	High	High	High	High	High	Carbamidomethyl [C357; C365]; TMT6plex [K106; K109; K114; K120; K130; K131; K274; K374; K398; K460; K478; K489]; Succinyl [K130; K374; K489]; Deamidated:18O(1) [N368; N369]; Oxidation [M483]
FALSE	High	IsMasterProtein	P67936	Tropomyosin alpha-4 chain OS=Homo sapiens OX=9606 GN=TPM4 PE=1 SV=3	0	235.167	73	31	200	6	1	248	28.5	4.69	680.26	31	0	129.4	97.1	107.2	82.9	111.9	90.9	80.7	1790.9	1343.3	1483.2	1147.5	1548.9	1258.3	1116.3	1727.3	1312.3	1368.3	1147.5	1531.3	1146.7	1096.2	High	High	High	High	High	High	High	TMT6plex [K44; K76; K82; K100; K104; K113; K116; K125; K132; K153; K162; K169; K177; K181; K184; K190; K223]; Carbamidomethyl [C154; C247]; Oxidation [M105; M110]; Succinyl [K113]
FALSE	High	IsMasterProtein	Q16853	Membrane primary amine oxidase OS=Homo sapiens OX=9606 GN=AOC3 PE=1 SV=3	0	235.043	29	19	122	19	1	763	84.6	6.52	476.28	19	0	88.5	99.8	102.8	99.9	97	98.1	113.8	9218	10398	10713.7	10413.6	10111.5	10224.3	11854.5	8890.7	10158.4	9883.4	10413.6	9996.6	9317.4	11641.2	High	High	High	High	High	High	High	Carbamidomethyl [C198; C199; C404; C430]; TMT6plex [K202; K393; K423; K567]; Oxidation [M182; M211; M380; M391; M571]
FALSE	High	IsMasterProtein	A0A140VJE8	AP complex subunit beta OS=Homo sapiens OX=9606 GN=AP2B1 PE=2 SV=1	0	234.277	40	36	59	20	1	951	105.6	5.34	243.31	36	16	100.4	100.8	101.4	102	99.7	100	95.8	6943	6966.7	7006.9	7047.3	6893.6	6910.5	6619.3	6696.5	6806.2	6463.9	7047.3	6815.3	6297.5	6500.2	High	High	High	High	High	High	High	TMT6plex [K11; K45; K66; K67; K93; K117; K128; K272; K282; K312; K335; K359; K383; K402; K424; K538; K733; K822; K856; K869; K881; K892; K906; K931; K950]; Carbamidomethyl [C57; C95; C123; C241; C380; C391; C433; C871]; Oxidation [M41]
FALSE	High	IsMasterProtein	P35527	Keratin, type I cytoskeletal 9 OS=Homo sapiens OX=9606 GN=KRT9 PE=1 SV=3	0	233.63	45	22	50	21	1	623	62	5.24	220.8	22	1	76.2	74.7	96.4	82.3	127.1	183.8	59.6	4308.3	4225.2	5450.9	4653.3	7189.1	10399.2	3371.7	4155.3	4127.8	5028.5	4653.3	7107.4	9476.8	3311	High	High	High	High	High	High	High	TMT6plex [K170; K184; K191; K192; K212; K224; K242; K271; K289; K290; K336; K390; K472]; Oxidation [M157; M269; M276; M286]
FALSE	High	IsMasterProtein	Q8WUY3	Protein prune homolog 2 OS=Homo sapiens OX=9606 GN=PRUNE2 PE=1 SV=3	0	232.234	16	35	44	35	1	3088	340.4	4.45	180.45	35	0	82.9	92	97.3	102.6	106	90.9	128.3	4516.8	5015.1	5306	5595.7	5777.5	4953	6995.2	4356.4	4899.5	4894.8	5595.7	5711.8	4513.7	6869.3	High	High	High	High	High	High	High	TMT6plex [K118; K126; K150; K187; K198; K241; K927; K999; K1358; K1427; K1454; K1465; K1644; K1725; K1733; K1831; K1921; K1927; K2075; K2178; K2522; K2528; K2582; K2658; K2979; K3019]; Carbamidomethyl [C55; C1469; C2598]; Deamidated:18O(1) [N1814]
FALSE	High	IsMasterProtein	A0A384P5K2	Epididymis secretory sperm binding protein OS=Homo sapiens OX=9606 PE=2 SV=1	0	231.671	65	13	101	4	1	193	20.6	8.57	422.28	13	15	103.3	108.9	92.8	99.1	88.8	106.7	100.4	15676.5	16524.4	14085.2	15042	13481.5	16187.2	15235.9	15119.9	16143.6	12993.7	15042	13328.3	14751.4	14961.8	High	High	High	High	High	High	High	Carbamidomethyl [C25; C34; C37; C40; C58; C122; C167]; TMT6plex [K32; K41; K42; K59; K84; K91; K108; K131; K161; K168]; Succinyl [K84; K161; K168]; Oxidation [M38]
FALSE	High	IsMasterProtein	E1NZA1	Peroxisome proliferator activated receptor interacting complex protein OS=Homo sapiens OX=9606 GN=PRIC295 PE=2 SV=1	0	231.196	23	43	49	43	1	2671	292.6	7.43	183.85	43	0	93.8	103.6	105.2	100.2	110.5	97.1	89.5	4961.4	5481.6	5567.5	5302.9	5848.4	5134.9	4735.5	4785.2	5355.3	5136	5302.9	5781.9	4679.4	4650.3	High	High	High	High	High	High	High	TMT6plex [K35; K87; K159; K229; K268; K599; K609; K635; K776; K929; K936; K1328; K1371; K1414; K1649; K1663; K1731; K1784; K2083; K2237; K2258; K2336; K2342; K2354; K2550; K2602; K2621; K2634]; Carbamidomethyl [C147; C932; C1362; C1781; C2136; C2255]
FALSE	High	IsMasterProtein	P04792	Heat shock protein beta-1 OS=Homo sapiens OX=9606 GN=HSPB1 PE=1 SV=2	0	231.177	90	19	149	19	1	205	22.8	6.4	574.7	19	0	91.2	101.6	103.9	103.2	95.2	88.1	116.8	14038	15637.5	15981.3	15873.9	14648.2	13551.5	17973	13539.6	15277.1	14742.8	15873.9	14481.7	12349.5	17649.6	High	High	High	High	High	High	High	TMT6plex [K112; K114; K123; K171; K198; K205]; Succinyl [K114; K123; K198]; Oxidation [M169]
FALSE	High	IsMasterProtein	Q4LE64	NUMA1 variant protein (Fragment) OS=Homo sapiens OX=9606 GN=NUMA1 variant protein PE=2 SV=1	0	230.069	23	39	45	36	1	2121	238.7	5.81	185.45	39	2	98	104.4	94.7	102.1	96.9	96.5	107.4	4768.1	5082.5	4606	4967.4	4716.8	4695.7	5226.7	4598.8	4965.4	4249.1	4967.4	4663.2	4279.2	5132.7	High	High	High	High	High	High	High	Oxidation [M995]; TMT6plex [K76; K138; K159; K248; K282; K364; K425; K746; K814; K897; K914; K1030; K1065; K1180; K1267; K1336; K1385; K1447; K1609; K1714; K1772; K1809]; Carbamidomethyl [C71; C741; C809; C1373]
FALSE	High	IsMasterProtein	Q8IUX7	Adipocyte enhancer-binding protein 1 OS=Homo sapiens OX=9606 GN=AEBP1 PE=1 SV=1	0	229.525	34	34	84	33	1	1158	130.8	5.11	300.42	34	1	108.9	101.6	94.5	97.4	107.6	94.1	95.8	9621.5	8973.4	8347.2	8602.4	9499.7	8313.5	8461.6	9279.9	8766.6	7700.3	8602.4	9391.7	7576.1	8309.4	High	High	High	High	High	High	High	TMT6plex [K89; K118; K277; K336; K340; K355; K360; K592; K753; K850; K894; K965]; Oxidation [M390; M602; M751; M775]; Carbamidomethyl [C385; C540; C581; C834; C967; C978]
FALSE	High	IsMasterProtein	P00387	NADH-cytochrome b5 reductase 3 OS=Homo sapiens OX=9606 GN=CYB5R3 PE=1 SV=3	0	228.159	55	15	57	15	1	301	34.2	7.59	262.27	15	0	96.4	98.5	103.7	103.7	100.6	94.9	102.3	5897.5	6026.3	6344.4	6346.7	6155.8	5805	6260.6	5688.1	5887.4	5852.7	6346.7	6085.8	5290.1	6148	High	High	High	High	High	High	High	Carbamidomethyl [C204]; Oxidation [M134; M177; M187; M195; M257]; Propionyl [K196]; TMT6plex [K42; K103; K111; K115; K120; K154; K196; K214]; Succinyl [K196]
FALSE	High	IsMasterProtein	A0A075B7B1	Desmuslin, isoform CRA_a OS=Homo sapiens OX=9606 GN=SYNM PE=1 SV=1	0	227.875	35	42	59	1	1	1253	140.1	5.07	214.16	42	0	148.5	35.4	49.4	35.1	125.1	40.2	266.4	263.2	62.7	87.6	62.2	221.7	71.2	472.4	253.9	61.3	80.8	62.2	219.2	64.9	463.9	High	High	High	High	High	High	High	TMT6plex [K12; K280; K301; K417; K544; K601; K648; K683; K691; K735; K785; K987; K988; K1209; K1216; K1217]; Carbamidomethyl [C230; C275]; Oxidation [M634]
FALSE	High	IsMasterProtein	B4DLV7	Rab GDP dissociation inhibitor OS=Homo sapiens OX=9606 PE=2 SV=1	0	227.373	67	32	59	25	1	449	51.1	8.18	243.57	32	8	105.7	104.2	97.3	97.5	101.9	93	100.5	6555.5	6460.7	6034.3	6047.1	6321	5767.3	6236.4	6322.7	6311.8	5566.7	6047.1	6249.2	5255.7	6124.2	High	High	High	High	High	High	High	TMT6plex [K58; K61; K83; K93; K116; K122; K141; K157; K168; K257; K268; K292; K313; K333; K364; K368; K383; K394; K422; K439]; Oxidation [M70]; Deamidated:18O(1) [N266]; Carbamidomethyl [C206; C286; C306; C321; C418]; Succinyl [K313]
FALSE	High	IsMasterProtein	B4DN28	cDNA FLJ54639, highly similar to Integrin alpha-8 (Fragment) OS=Homo sapiens OX=9606 PE=2 SV=1	0	226.8	31	29	56	2	1	1048	115.9	5.68	211.92	29	30	89.8	95.4	94.3	104.6	91.5	94.1	130.3	5713.9	6070.8	6002.1	6657.6	5824.7	5990.2	8294.4	5511	5930.9	5537	6657.6	5758.5	5458.9	8145.2	High	High	High	High	High	High	High	Oxidation [M1034]; TMT6plex [K53; K79; K118; K141; K210; K398; K411; K447; K462; K558; K605; K701; K933; K962; K972; K981; K1044]; Succinyl [K447]; Carbamidomethyl [C200; C492; C503; C565; C698]
FALSE	High	IsMasterProtein	Q5U043	S-(hydroxymethyl)glutathione dehydrogenase OS=Homo sapiens OX=9606 PE=2 SV=1	0	225.676	48	18	71	18	1	374	39.7	7.49	287.98	18	0	95.1	99.1	99.8	97.6	104.8	104.9	98.6	7834.1	8159.4	8222.3	8033.4	8633.7	8638.1	8122.3	7555.9	7971.4	7585.1	8033.4	8535.6	7871.9	7976.2	High	High	High	High	High	High	High	Carbamidomethyl [C97; C100; C111; C170; C174; C282]; TMT6plex [K18; K31; K84; K101; K113; K168; K188; K226; K228; K284; K323; K330; K338; K341; K357; K366]; Succinyl [K18; K84; K168]; Oxidation [M336; M362]; Deamidated:18O(1) [N349]
FALSE	High	IsMasterProtein	A8K9B9	cDNA FLJ77391, highly similar to Homo sapiens EH-domain containing 4 (EHD4), mRNA OS=Homo sapiens OX=9606 PE=2 SV=1	0	225.276	65	27	60	21	1	541	61.1	6.65	228.78	27	2	84.4	111.2	92.9	115.5	82.9	90.1	122.9	4070.2	5359.6	4476.2	5568.9	3996.8	4344.1	5922.3	3925.7	5236.1	4129.3	5568.9	3951.4	3958.8	5815.7	High	High	High	High	High	High	High	Oxidation [M233; M240; M362; M397; M498]; TMT6plex [K122; K150; K165; K196; K208; K245; K291; K327; K360; K373; K378; K380; K392; K434; K446; K448; K464; K471; K486; K508]; Carbamidomethyl [C141; C493; C495]
FALSE	High	IsMasterProtein	P34932	Heat shock 70 kDa protein 4 OS=Homo sapiens OX=9606 GN=HSPA4 PE=1 SV=4	0	225.006	47	36	51	31	1	840	94.3	5.19	200.06	36	5	93.6	100.1	106.2	102.6	96.3	92.7	108.3	6229.6	6665.1	7070.9	6831	6411	6171.6	7207	6008.4	6511.5	6522.9	6831	6338.1	5624.2	7077.3	High	High	High	High	High	High	High	TMT6plex [K68; K84; K102; K124; K126; K134; K185; K194; K272; K329; K388; K422; K430; K477; K568; K603; K609; K612; K631; K638; K651; K674; K686; K697; K704; K748; K764]; Carbamidomethyl [C167; C270; C310; C376; C380; C417]; Oxidation [M106]
FALSE	High	IsMasterProtein	G8JLA2	Myosin light polypeptide 6 OS=Homo sapiens OX=9606 GN=MYL6 PE=1 SV=1	0	224.862	84	14	190	1	1	152	17.1	4.55	671.62	14	0	92.6	104.7	94	79.6	111.6	124.1	93.4	125.6	142	127.5	108	151.3	168.3	126.7	121.1	138.7	117.6	108	149.6	153.4	124.4	High	High	High	High	High	High	High	TMT6plex [K51; K57; K64; K80; K82; K99; K120]; Succinyl [K51; K80; K99; K120]; Deamidated:18O(1) [N46; N81]; Oxidation [M37; M61; M74; M106]; Carbamidomethyl [C33; C139]; Propionyl [K80; K99]
FALSE	High	IsMasterProtein	A0A384MTJ7	Epididymis secretory sperm binding protein OS=Homo sapiens OX=9606 PE=2 SV=1	0	224.844	55	21	52	18	1	517	57.2	6.99	237.74	21	1	90.2	114.2	79.4	115.6	108.8	78.2	113.7	4276.5	5416.5	3763.5	5480.6	5159.7	3708	5389.4	4124.7	5291.7	3471.8	5480.6	5101.1	3379.1	5292.4	High	High	High	High	High	High	High	TMT6plex [K129; K144; K195; K209; K226; K289; K364; K379; K399; K414; K426; K500]; Oxidation [M163; M191; M208; M410]; Carbamidomethyl [C169; C179; C307; C318; C319; C320; C386]
FALSE	High	IsMasterProtein	V9HW96	Chaperonin containing TCP1, subunit 2 (Beta), isoform CRA_b OS=Homo sapiens OX=9606 GN=HEL-S-100n PE=2 SV=1	0	224.836	69	29	52	29	1	535	57.5	6.46	216.16	29	0	96.8	105.8	101.7	101.9	95.8	94.6	103.4	5739.1	6269.5	6028.9	6042.9	5679.7	5605.4	6127.4	5535.3	6125	5561.7	6042.9	5615.1	5108.2	6017.2	High	High	High	High	High	High	High	TMT6plex [K40; K72; K82; K119; K170; K191; K203; K222; K223; K230; K248; K250; K272; K274; K342; K358; K402; K441; K500; K522]; Oxidation [M244; M436]; Carbamidomethyl [C289; C395; C412]
FALSE	High	IsMasterProtein	A0A590UJK3	Sarcolemmal membrane-associated protein OS=Homo sapiens OX=9606 GN=SLMAP PE=1 SV=1	0	224.273	27	29	47	6	1	842	96.8	5.38	183.4	29	24	78.8	108.6	94.5	115.3	80.8	97.8	124.2	4848.5	6681.7	5813.1	7089.9	4967	6013	7640.4	4676.4	6527.7	5362.6	7089.9	4910.5	5479.6	7502.9	High	High	High	High	High	High	High	Carbamidomethyl [C537; C690]; TMT6plex [K500; K513; K549; K560; K583; K610; K627; K628; K678; K694; K743; K754; K769; K773; K782; K784; K792; K800]; Oxidation [M730]
FALSE	High	IsMasterProtein	D3DTX7	Collagen, type I, alpha 1, isoform CRA_a OS=Homo sapiens OX=9606 GN=COL1A1 PE=4 SV=1	0	223.466	40	23	113	2	1	885	84.7	6.24	521.9	23	0	106.5	104.2	89.3	105.4	102.6	88.8	103	3173.3	3105	2661.9	3141.1	3057.3	2646	3069.7	3060.6	3033.4	2455.6	3141.1	3022.6	2411.3	3014.5	High	High	High	High	High	High	High	Succinyl [K202; K355]; TMT6plex [K33; K130; K172; K256; K405; K517; K573; K657; K731]; Propionyl [K78]; Oxidation [M421]; Carbamidomethyl [C712; C720]
FALSE	High	IsMasterProtein	B2RBD5	Tubulin beta chain OS=Homo sapiens OX=9606 PE=2 SV=1	0	223.3	40	18	124	1	1	450	50.4	4.93	437.44	18	0	102	89.1	105.9	105.9	99	90.5	107.6	248.3	216.8	257.8	257.7	240.9	220.1	261.9	239.5	211.8	237.8	257.7	238.2	200.6	257.2	High	High	High	High	High	High	High	Oxidation [M73; M164; M257; M293; M299; M300; M330; M388]; TMT6plex [K19; K122; K174; K252; K297; K336; K350; K379]; Carbamidomethyl [C12; C303; C354]; Succinyl [K174; K350]
FALSE	High	IsMasterProtein	P01871	Immunoglobulin heavy constant mu OS=Homo sapiens OX=9606 GN=IGHM PE=1 SV=4	0	223.06	62	24	86	3	1	453	49.4	6.77	322.05	24	26	80.8	96.9	191.4	76.4	78.9	113.8	61.9	7084.3	8493.5	16776.3	6692.2	6914.4	9970.6	5421.5	6832.8	8297.8	15476.2	6692.2	6835.8	9086.2	5324	High	High	High	High	High	High	High	Carbamidomethyl [C88; C134; C197; C303; C351; C413; C452]; TMT6plex [K76; K89; K99; K112; K169; K177; K185; K238; K315; K322; K376; K435]; Oxidation [M79; M194; M383]; Succinyl [K112]
FALSE	High	IsMasterProtein	Q9BUF5	Tubulin beta-6 chain OS=Homo sapiens OX=9606 GN=TUBB6 PE=1 SV=1	0	223.04	55	21	103	9	1	446	49.8	4.88	367.04	21	6	91.2	95.4	106.6	106.9	103.3	94.9	101.7	2499.9	2616.4	2924.3	2930.4	2832.9	2602.4	2788.5	2411.1	2556.1	2697.7	2930.4	2800.7	2371.6	2738.3	High	High	High	High	High	High	High	Oxidation [M73; M170; M257; M267; M299; M300; M330]; Carbamidomethyl [C12; C303; C354]; TMT6plex [K19; K58; K103; K174; K252; K324; K336; K350; K379]; Succinyl [K350]
FALSE	High	IsMasterProtein	A8K6A6	cDNA FLJ78619, highly similar to Homo sapiens melanoma cell adhesion molecule (MCAM), mRNA OS=Homo sapiens OX=9606 PE=2 SV=1	0	222.567	33	22	77	22	1	646	71.6	5.67	313.32	22	0	85.4	107.2	97.5	109.5	91.2	107.1	102.1	7145.9	8968.3	8157.6	9156.2	7625.1	8962.9	8539.1	6892.2	8761.6	7525.4	9156.2	7538.4	8167.9	8385.5	High	High	High	High	High	High	High	TMT6plex [K119; K134; K153; K176; K217; K251; K263; K398; K436; K595; K613; K616; K631]; Carbamidomethyl [C116; C161; C223; C365]; Deamidated:18O(1) [N151]; Oxidation [M261; M433]; Succinyl [K263]
FALSE	High	IsMasterProtein	V9HWI6	Epididymis secretory protein Li 51 OS=Homo sapiens OX=9606 GN=HEL-S-51 PE=2 SV=1	0	221.723	69	29	56	2	1	474	52.9	5.54	229.98	29	0	121.1	67	110.9	91	120.1	95.8	94.1	603.4	333.9	552.5	453.4	598.1	477.1	468.5	582	326.2	509.7	453.4	591.3	434.8	460.1	High	High	High	High	High	High	High	TMT6plex [K37; K65; K94; K114; K201; K229; K242; K264; K276; K284; K292; K295; K303; K332; K341; K345; K363; K370; K388; K402; K419; K420; K429; K436; K471]; Carbamidomethyl [C96; C111; C112; C145; C189; C190; C198; C220; C265; C266; C273; C286; C299; C300; C311; C335; C375; C376; C384; C407; C452; C453; C462]; Oxidation [M185; M274]
FALSE	High	IsMasterProtein	Q59EF6	Calpain 2, large [catalytic] subunit variant (Fragment) OS=Homo sapiens OX=9606 PE=2 SV=1	0	221.693	38	24	59	24	1	729	83.1	5.06	229.78	24	0	102	72.7	109.3	106.9	107.3	102.2	99.6	5872	4183.5	6290.9	6155.6	6175.8	5885.7	5735.2	5663.5	4087.1	5803.4	6155.6	6105.6	5363.6	5632	High	High	High	High	High	High	High	TMT6plex [K90; K98; K286; K383; K384; K419; K443; K505; K522; K607; K620; K666]; Carbamidomethyl [C68; C111; C269; C330; C370; C434; C527; C606; C669]; Oxidation [M612; M651; M656]
FALSE	High	IsMasterProtein	J3QRS3	Myosin regulatory light chain 12A OS=Homo sapiens OX=9606 GN=MYL12A PE=1 SV=1	0	221.406	64	14	141	3	1	177	20.4	4.75	507.74	14	0	102.5	102	99.6	92.4	108.9	88.4	106.2	939.9	934.9	912.7	846.8	998.5	810.3	973.5	906.5	913.4	842	846.8	987.2	738.4	956	High	High	High	High	High	High	High	TMT6plex [K40; K56; K68; K155; K156]; Succinyl [K40; K56]; Deamidated:18O(1) [N26; N44]; Oxidation [M30; M45; M62; M135]; Crotonyl [K56]; Propionyl [K56]; Carbamidomethyl [C114]
FALSE	High	IsMasterProtein	V9HW37	Epididymis secretory protein Li 69 OS=Homo sapiens OX=9606 GN=HEL-S-69 PE=1 SV=1	0	220.714	67	30	48	30	1	541	59.6	5.66	200.73	30	0	97.3	99.6	105.4	104.1	95.1	95.8	102.7	5142.4	5260.7	5570.9	5502.6	5023.8	5060.1	5427	4959.8	5139.5	5139.2	5502.6	4966.7	4611.3	5329.4	High	High	High	High	High	High	High	TMT6plex [K35; K64; K89; K96; K150; K160; K170; K210; K214; K232; K241; K259; K261; K265; K275; K284; K293; K352; K368; K378; K399; K439; K496; K513; K514]; Carbamidomethyl [C253; C302; C377; C429; C440; C493]; Oxidation [M91; M199; M239; M485]
FALSE	High	IsMasterProtein	A8K8U1	cDNA FLJ77762, highly similar to Homo sapiens cullin-associated and neddylation-dissociated 1 (CAND1), mRNA OS=Homo sapiens OX=9606 PE=2 SV=1	0	219.788	30	33	49	31	1	1230	136.2	5.83	194.11	33	2	97	102.2	105.2	104.6	103.1	100	87.8	6190.5	6519.1	6712.3	6675.3	6577.8	6376.9	5602.9	5970.7	6368.9	6192.1	6675.3	6503	5811.3	5502.1	High	High	High	High	High	High	High	TMT6plex [K36; K40; K80; K99; K111; K132; K144; K255; K373; K403; K437; K548; K566; K574; K586; K679; K729; K826; K873; K957; K990; K1013; K1057; K1072; K1168; K1173; K1191]; Carbamidomethyl [C92; C131; C275; C413; C571; C802; C954; C1007; C1134]; Deamidated:18O(1) [N94]
FALSE	High	IsMasterProtein	Q13228	Methanethiol oxidase OS=Homo sapiens OX=9606 GN=SELENBP1 PE=1 SV=2	0	219.695	57	25	49	25	1	472	52.4	6.37	215.19	25	0	91.6	88	99.4	102	98.6	104.5	115.9	4464.9	4292.5	4844.1	4975.1	4807.8	5093.7	5648	4306.4	4193.6	4468.7	4975.1	4753.2	4641.9	5546.4	High	High	High	High	High	High	High	Carbamidomethyl [C31; C57; C268; C466]; TMT6plex [K52; K93; K174; K245; K289; K357; K370; K379; K397; K433; K448]; Oxidation [M389]
FALSE	High	IsMasterProtein	J3KN67	Tropomyosin alpha-3 chain OS=Homo sapiens OX=9606 GN=TPM3 PE=1 SV=1	0	218.718	62	33	190	3	1	285	33.2	4.77	588.11	33	6	126.2	98.2	88.7	92.3	108.7	108.2	77.6	1517.4	1181	1067.4	1110.7	1307.4	1301.9	933.8	1463.5	1153.8	984.7	1110.7	1292.5	1186.4	917	High	High	High	High	High	High	High	TMT6plex [K16; K52; K60; K66; K71; K77; K113; K119; K137; K141; K150; K162; K206; K214; K218; K221; K227; K260; K262; K265]; Carbamidomethyl [C207; C263; C270]; Oxidation [M142; M285]; Propionyl [K141]; Succinyl [K60; K141; K150]; Crotonyl [K31]
FALSE	High	IsMasterProtein	P53708	Integrin alpha-8 OS=Homo sapiens OX=9606 GN=ITGA8 PE=1 SV=3	0	218.457	29	28	54	1	1	1063	117.4	5.58	203.77	28	0	62.1	31.2	120.4	144.9	122.6	35.6	183.1	50.9	25.6	98.6	118.7	100.4	29.2	150	49.1	25	91	118.7	99.3	26.6	147.3	High	High	High	High	High	High	High	Oxidation [M1049]; TMT6plex [K53; K79; K118; K141; K210; K413; K426; K462; K477; K573; K620; K716; K948; K977; K996; K1059]; Succinyl [K462]; Carbamidomethyl [C200; C507; C518; C580; C713]
FALSE	High	IsMasterProtein	E9PK25	Cofilin-1 OS=Homo sapiens OX=9606 GN=CFL1 PE=1 SV=1	0	217.464	68	18	84	13	1	204	22.7	8.34	357.92	18	7	102.9	98.4	105.5	100.5	98.1	100.3	94.3	8534.1	8160.4	8744.7	8333.4	8137.2	8317.9	7819.6	8231.1	7972.3	8067	8333.4	8044.7	7580.1	7678.9	High	High	High	High	High	High	High	Carbamidomethyl [C77; C118; C177; C185]; TMT6plex [K57; K68; K82; K83; K91; K111; K116; K130; K133; K134; K150; K159; K170; K182; K190; K202]; Succinyl [K82; K83; K91; K130]; Deamidated:18O(1) [N84]; Oxidation [M153]
FALSE	High	IsMasterProtein	A0A384P5G6	Epididymis secretory sperm binding protein OS=Homo sapiens OX=9606 PE=2 SV=1	0	216.477	50	29	47	28	1	679	73.6	6.16	184.94	29	0	93.2	97	103	109.1	94.9	102.6	100.2	5042.2	5249.1	5574.3	5902.3	5134.9	5550.9	5420.7	4863.2	5128.1	5142.3	5902.3	5076.5	5058.5	5323.2	High	High	High	High	High	High	High	TMT6plex [K73; K106; K121; K135; K173; K175; K187; K234; K300; K340; K368; K377; K467; K485; K555; K563; K600; K610; K646; K653; K654]; Oxidation [M370]; Carbamidomethyl [C66; C317; C366; C608]
FALSE	High	IsMasterProtein	P00747	Plasminogen OS=Homo sapiens OX=9606 GN=PLG PE=1 SV=2	0	216.193	48	31	53	31	1	810	90.5	7.24	200.15	31	0	118.9	96.6	101.8	83.3	102.9	106	90.5	5923.5	4814.2	5072.4	4149.6	5128.4	5284.7	4511.5	5713.2	4703.3	4679.3	4149.6	5070.1	4815.9	4430.3	High	High	High	High	High	High	High	TMT6plex [K52; K69; K96; K104; K171; K252; K277; K317; K433; K452; K487; K569; K575; K576; K626; K717; K727]; Carbamidomethyl [C49; C73; C103; C164; C245; C257; C262; C275; C316; C426; C437; C449; C454; C481; C502; C543; C555; C560; C567; C607; C623; C685; C699]; Oxidation [M482]; Deamidated:18O(1) [N485]; Propionyl [K569; K575; K576]; Crotonyl [K569; K575; K576]
FALSE	High	IsMasterProtein	Q4L180	Filamin A-interacting protein 1-like OS=Homo sapiens OX=9606 GN=FILIP1L PE=1 SV=2	0	216.085	37	42	56	41	1	1135	130.3	6.57	213.49	42	0	78.9	99.6	98.6	124.9	76.1	89	132.9	6141.9	7751.1	7672.7	9717.7	5921.5	6930	10342	5923.8	7572.5	7078.1	9717.7	5854.2	6315.3	10155.9	High	High	High	High	High	High	High	TMT6plex [K360; K377; K385; K391; K414; K419; K436; K438; K445; K466; K470; K487; K492; K517; K531; K562; K572; K577; K600; K604; K651; K703; K711; K723; K725; K748; K769; K798; K848; K881; K905; K958; K1028; K1061]; Carbamidomethyl [C396; C441; C737; C849; C855; C990]; Oxidation [M967; M978]
FALSE	High	IsMasterProtein	Q6FHV6	ENO2 protein OS=Homo sapiens OX=9606 GN=ENO2 PE=1 SV=1	0	215.154	60	17	54	13	1	434	47.2	5.03	232.19	17	0	102.8	87.8	98.9	98	109.5	111.8	91.2	2220.5	1896.3	2135.8	2115.8	2363.4	2414.4	1968.8	2141.7	1852.6	1970.3	2115.8	2336.5	2200.2	1933.4	High	High	High	High	High	High	High	Carbamidomethyl [C119; C337; C339; C357; C389]; TMT6plex [K103; K120; K162; K193; K228; K256; K262; K306; K326; K343; K358; K394]; Deamidated:18O(1) [N154; N310]; Oxidation [M165]
FALSE	High	IsMasterProtein	A0A384MR25	Epididymis secretory sperm binding protein OS=Homo sapiens OX=9606 PE=2 SV=1	0	214.894	36	32	51	1	1	1114	122	5.5	199.09	32	0	122.6	92.7	137.7	77.3	107	76.8	85.9	176.9	133.8	198.8	111.5	154.5	110.8	124	170.6	130.7	183.4	111.5	152.7	101	121.8	High	High	High	High	High	High	High	Carbamidomethyl [C397; C403; C425; C618; C672; C679; C685; C695; C697; C854; C1002]; TMT6plex [K119; K231; K251; K534; K647; K845; K857; K916; K956; K1028; K1036; K1049]; Oxidation [M831; M962]
FALSE	High	IsMasterProtein	Q16270	Insulin-like growth factor-binding protein 7 OS=Homo sapiens OX=9606 GN=IGFBP7 PE=1 SV=1	0	214.793	49	16	65	16	1	282	29.1	7.9	268.94	16	0	112.9	96.2	80.9	94.2	146.4	80.5	89	7060.5	6020.2	5060.4	5894.7	9157	5034.1	5568.5	6809.8	5881.5	4668.2	5894.7	9052.9	4587.6	5468.3	High	High	High	High	High	High	High	Carbamidomethyl [C57; C59; C60; C63; C81; C87; C111; C113; C120; C131; C156]; TMT6plex [K89; K97; K114; K153; K167; K226; K240; K275; K276]; Oxidation [M62; M85]; Succinyl [K275]
FALSE	High	IsMasterProtein	P00734	Prothrombin OS=Homo sapiens OX=9606 GN=F2 PE=1 SV=2	0	213.906	42	20	36	20	1	622	70	5.9	185.96	20	0	117.8	83.8	95.9	82.8	99.5	115.5	104.8	5707.5	4059.6	4648.9	4013	4824.3	5597.1	5078.7	5504.9	3966	4288.6	4013	4769.5	5100.6	4987.3	High	High	High	High	High	High	High	Carbamidomethyl [C90; C103; C108; C169; C181; C186; C213; C234; C336; C391; C536; C550; C564]; TMT6plex [K99; K243; K344; K498; K508; K517; K537; K554; K559; K575]; Oxidation [M374; M548]
FALSE	High	IsMasterProtein	P14543	Nidogen-1 OS=Homo sapiens OX=9606 GN=NID1 PE=1 SV=3	0	213.584	33	32	51	1	1	1247	136.3	5.29	198.26	32	33	84.4	114.5	102.8	101.6	91.6	100.3	104.8	4368	5921.8	5316.6	5258.1	4738	5191.5	5420.9	4212.9	5785.3	4904.6	5258.1	4684.2	4731	5323.4	High	High	High	High	High	High	High	Carbamidomethyl [C397; C403; C425; C618; C672; C679; C685; C695; C697; C839; C987; C1135]; TMT6plex [K119; K231; K534; K647; K846; K978; K990; K1049; K1089; K1161; K1169; K1182]; Oxidation [M964; M1095]
FALSE	High	IsMasterProtein	Q71U02	Regulatory myosin light chain long version OS=Homo sapiens OX=9606 PE=2 SV=1	0	212.814	66	15	140	1	1	172	19.9	4.92	488.24	15	0	88.9	98.2	105.5	92.9	105.2	107.3	102	79.5	87.8	94.4	83.1	94.1	96	91.2	76.7	85.8	87.1	83.1	93	87.5	89.6	High	High	High	High	High	High	High	TMT6plex [K35; K51; K63; K150; K151]; Succinyl [K35; K51]; Deamidated:18O(1) [N21; N39]; Oxidation [M25; M40; M57; M130; M142]; Crotonyl [K51]; Propionyl [K51]; Carbamidomethyl [C109]
FALSE	High	IsMasterProtein	Q86TV4	Full-length cDNA clone CS0DI085YI08 of Placenta of Homo sapiens (human) (Fragment) OS=Homo sapiens OX=9606 PE=2 SV=1	0	212.166	40	18	132	18	1	545	60	5.07	450.7	18	0	87.4	110.1	102	122.1	93.1	80.2	105.1	10319.9	13000.3	12048.7	14421.3	10998.5	9474.8	12418.8	9953.5	12700.7	11115	14421.3	10873.5	8634.4	12195.4	High	High	High	High	High	High	High	Carbamidomethyl [C150; C156; C165; C210; C302; C308; C314; C318; C327; C396; C402; C411; C417; C429; C431; C438]; Oxidation [M154; M155; M430; M450; M465; M503; M519]; Deamidated:18O(1) [N158; N160; N397]; TMT6plex [K410; K481; K508]; Succinyl [K481; K508]; Propionyl [K508]
FALSE	High	IsMasterProtein	Q9BSJ8	Extended synaptotagmin-1 OS=Homo sapiens OX=9606 GN=ESYT1 PE=1 SV=1	0	210.51	32	30	49	29	1	1104	122.8	5.83	189.01	30	1	94.9	96.9	102.7	101	101.2	94.9	108.3	4255.2	4344.3	4604.4	4529.8	4538	4256.9	4857.4	4104.1	4244.2	4247.6	4529.8	4486.4	3879.3	4770	High	High	High	High	High	High	High	TMT6plex [K118; K138; K144; K159; K189; K457; K493; K546; K662; K671; K679; K727; K791; K1018; K1075]; Carbamidomethyl [C370; C522]; Oxidation [M237; M804]
FALSE	High	IsMasterProtein	D6RF35	Vitamin D-binding protein OS=Homo sapiens OX=9606 GN=GC PE=1 SV=1	0	208.661	64	29	54	2	1	476	53	5.52	210.17	29	30	119.2	63.1	101.3	106.5	114.3	102.2	93.4	8566.7	4535.6	7282.5	7659.7	8218.2	7346.9	6718.6	8262.5	4431.1	6718.1	7659.7	8124.8	6695.2	6597.7	High	High	High	High	High	High	High	TMT6plex [K37; K65; K94; K114; K201; K229; K242; K264; K276; K284; K292; K295; K303; K332; K341; K345; K363; K370; K388; K402; K419; K420; K429; K440]; Carbamidomethyl [C96; C111; C112; C145; C189; C190; C198; C220; C265; C266; C273; C286; C299; C300; C311; C335; C375; C376; C384; C407]; Oxidation [M185; M274]
FALSE	High	IsMasterProtein	A0A2S0BDD1	Antithrombin III isoform OS=Homo sapiens OX=9606 GN=ATIII-R2 PE=2 SV=1	0	208.49	44	24	60	24	1	505	57.3	7.85	237.32	24	0	110.5	75	100.5	96.7	111.9	103.2	102.3	6880.7	4671.2	6258.8	6022.3	6971.1	6428.5	6374.4	6636.4	4563.6	5773.8	6022.3	6891.9	5858.3	6259.7	High	High	High	High	High	High	High	Carbamidomethyl [C53; C320; C503]; TMT6plex [K71; K85; K123; K146; K157; K208; K330; K348; K360; K363; K405; K421; K423; K505]; Oxidation [M49; M52; M121; M324; M411; M496]
FALSE	High	IsMasterProtein	Q15417	Calponin-3 OS=Homo sapiens OX=9606 GN=CNN3 PE=1 SV=1	0	207.77	59	19	80	14	1	329	36.4	6.05	300.44	19	1	129.2	86.3	95.2	77.1	131.8	115	65.4	8798.8	5877.8	6486	5248.4	8979.3	7831.6	4453.3	8486.4	5742.3	5983.4	5248.4	8877.2	7136.9	4373.2	High	High	High	High	High	High	High	TMT6plex [K17; K53; K64; K71; K91; K156; K158; K172; K192; K197; K212; K232; K251; K271]; Oxidation [M42; M168; M219; M247]; Carbamidomethyl [C59; C173]
FALSE	High	IsMasterProtein	Q16891	MICOS complex subunit MIC60 OS=Homo sapiens OX=9606 GN=IMMT PE=1 SV=1	0	207.754	53	32	40	2	1	758	83.6	6.48	178.62	32	32	95.5	104.2	95.6	113.7	90.6	98.4	101.9	5114.3	5575.4	5119.3	6085.8	4851.9	5265.8	5456.2	4932.7	5446.9	4722.6	6085.8	4796.8	4798.7	5358	High	High	High	High	High	High	High	TMT6plex [K101; K110; K119; K132; K170; K180; K257; K269; K270; K282; K297; K299; K304; K343; K344; K385; K395; K451; K467; K516; K565; K600; K640; K726]; Oxidation [M260]; Carbamidomethyl [C603]
FALSE	High	IsMasterProtein	P02760	Protein AMBP OS=Homo sapiens OX=9606 GN=AMBP PE=1 SV=1	0	206.407	45	14	80	14	1	352	39	6.25	401.86	14	0	89.2	112.8	93.6	83.8	94.1	130.6	95.8	5324.4	6730	5586.3	4998.3	5615.9	7793.7	5717.5	5135.4	6574.9	5153.4	4998.3	5552.1	7102.4	5614.6	High	High	High	High	High	High	High	TMT6plex [K57; K88; K100; K106; K149; K309]; Carbamidomethyl [C53; C91; C188; C231; C240; C277; C281; C287]; Oxidation [M81; M182]
FALSE	High	IsMasterProtein	K7ERK4	Transgelin (Fragment) OS=Homo sapiens OX=9606 GN=CNN1 PE=1 SV=1	0	206.287	75	11	105	1	1	175	19.5	9.1	442.79	11	0	101	103.5	91.1	93.3	102.5	122	86.8	100.6	103.1	90.7	92.9	102.1	121.5	86.5	97	100.7	83.7	92.9	100.9	110.7	84.9	High	High	High	High	High	High	High	TMT6plex [K12; K32; K40; K71; K73; K76; K82; K141; K161]; Crotonyl [K36; K40]; Oxidation [M69; M125; M137; M148]; Succinyl [K32; K40; K141]; Carbamidomethyl [C128; C163]; Deamidated:18O(1) [N48; N53; N55; N132]
FALSE	High	IsMasterProtein	A0A384MDZ8	Epididymis secretory sperm binding protein OS=Homo sapiens OX=9606 PE=2 SV=1	0	205.129	48	22	37	22	1	511	55.3	6.65	158.92	22	0	99.4	102.4	91.7	103.9	97.5	97.2	107.8	4130	4257.3	3812.6	4319.9	4054.5	4041.8	4479.9	3983.4	4159.2	3517.1	4319.9	4008.4	3683.3	4399.3	High	High	High	High	High	High	High	TMT6plex [K15; K65; K66; K81; K110; K204; K214; K235; K252; K347; K361; K362; K372; K472; K486; K500; K509]; Carbamidomethyl [C42; C220; C224; C450; C494]; Oxidation [M108; M257]
FALSE	High	IsMasterProtein	K7ES70	Microfibril-associated glycoprotein 4 OS=Homo sapiens OX=9606 GN=MFAP4 PE=1 SV=1	0	203.402	33	12	384	12	1	280	31.3	5.87	1524.64	12	0	78.1	99.5	106.6	113.8	92.9	93.9	115.2	23515.9	29965.5	32096.5	34284	27982.7	28286	34703.2	22681	29274.9	29609.2	34284	27664.7	25777	34078.8	High	High	High	High	High	High	High	TMT6plex [K109; K125; K148; K150; K168; K271]; Oxidation [M142]; Succinyl [K148; K150]; Deamidated:18O(1) [N141; N223]; Propionyl [K148; K150]; Carbamidomethyl [C224]
FALSE	High	IsMasterProtein	B4DI54	cDNA FLJ56386, highly similar to Heat shock 70 kDa protein 1L OS=Homo sapiens OX=9606 PE=2 SV=1	0	203.335	30	20	100	1	1	705	77.5	8.06	393.89	20	0	103.5	97.9	101.8	96.5	105.3	93	102.1	331.1	313.2	325.6	308.6	336.8	297.6	326.7	319.3	306	300.4	308.6	333	271.2	320.8	High	High	High	High	High	High	High	TMT6plex [K122; K137; K192; K225; K253; K385; K450; K489; K573; K578; K592; K616]; Succinyl [K192]; Oxidation [M127; M188; M447; M615]; Deamidated:18O(1) [N128; N131]
FALSE	High	IsMasterProtein	O43175	D-3-phosphoglycerate dehydrogenase OS=Homo sapiens OX=9606 GN=PHGDH PE=1 SV=4	0	203.136	41	20	39	20	1	533	56.6	6.71	168.27	20	0	84.1	87.1	97.9	119.4	86	94.9	130.6	3489.5	3614.7	4061.1	4953.2	3569.3	3936.1	5417.2	3365.6	3531.4	3746.4	4953.2	3528.7	3587	5319.7	High	High	High	High	High	High	High	Carbamidomethyl [C18; C19; C48; C254; C295; C369]; TMT6plex [K21; K33; K38; K69; K129; K146; K170; K308; K351; K364; K380]; Oxidation [M128; M477]
FALSE	High	IsMasterProtein	P23142	Fibulin-1 OS=Homo sapiens OX=9606 GN=FBLN1 PE=1 SV=4	0	202.923	45	23	60	9	1	703	77.2	5.22	257.09	23	14	96	152.8	92.8	101.5	88.2	78.3	90.4	6927.5	11033.8	6700.8	7326.1	6369.8	5649.8	6529.4	6681.5	10779.5	6181.5	7326.1	6297.4	5148.7	6411.9	High	High	High	High	High	High	High	Carbamidomethyl [C50; C68; C69; C78; C109; C110; C112; C113; C199; C201; C214; C220; C227; C233; C248; C260; C354; C360; C367; C373; C397; C403; C551; C556; C581; C588]; TMT6plex [K59; K163; K261; K369; K571; K649; K675]
FALSE	High	IsMasterProtein	Q4LE35	ITGA7 variant protein (Fragment) OS=Homo sapiens OX=9606 GN=ITGA7 variant protein PE=2 SV=1	0	202.758	21	23	45	23	1	1200	130.7	6.25	176.7	23	0	75.8	112.9	87.6	118.1	80.5	97.1	128.1	3481	5187.4	4022.5	5423.5	3698.6	4458.6	5883.8	3357.4	5067.9	3710.8	5423.5	3656.6	4063.1	5777.9	High	High	High	High	High	High	High	TMT6plex [K179; K245; K305; K617; K646; K697; K904; K955; K1145]; Carbamidomethyl [C157; C166; C203; C634; C1020; C1025]; Oxidation [M177; M638; M942]
FALSE	High	IsMasterProtein	A0A2R8Y891	ATP-dependent 6-phosphofructokinase OS=Homo sapiens OX=9606 GN=PFKM PE=1 SV=1	0	202.646	35	27	46	23	1	883	96.8	8.12	190.07	27	1	92.5	100	99.1	101	97.2	100.8	109.5	4930.4	5331.1	5281.3	5385.7	5184.7	5371.9	5835.8	4755.3	5208.2	4872	5385.7	5125.8	4895.4	5730.8	High	High	High	High	High	High	High	TMT6plex [K210; K244; K255; K372; K375; K383; K459; K475; K489; K500; K548; K590; K718; K752; K793; K830; K847]; Oxidation [M289; M425; M790; M816]; Carbamidomethyl [C217; C437; C454; C734; C812]
FALSE	High	IsMasterProtein	A0A0S2Z3Y1	Lectin galactoside-binding soluble 3 binding protein isoform 1 (Fragment) OS=Homo sapiens OX=9606 GN=LGALS3BP PE=2 SV=1	0	201.925	33	16	66	16	1	585	65.3	5.27	284.36	16	0	85.4	107.7	97.7	106.2	98.6	87.1	117.2	5108.8	6443.3	5844.7	6352.3	5900.6	5209.7	7012.5	4927.4	6294.8	5391.8	6352.3	5833.5	4747.6	6886.3	High	High	High	High	High	High	High	Carbamidomethyl [C49; C62; C93; C103]; TMT6plex [K104; K225; K323; K345; K521]; Oxidation [M87]
FALSE	High	IsMasterProtein	P31939	Bifunctional purine biosynthesis protein PURH OS=Homo sapiens OX=9606 GN=ATIC PE=1 SV=3	0	201.882	58	26	40	26	1	592	64.6	6.71	172.5	26	0	105.1	107.4	111.2	79.6	98.5	110.8	87.5	3571.7	3649.8	3778	2703.8	3347.8	3764.4	2974.6	3444.9	3565.7	3485.2	2703.8	3309.8	3430.5	2921.1	High	High	High	High	High	High	High	TMT6plex [K39; K108; K164; K266; K294; K331; K356; K372; K406; K408; K437; K507; K524; K525]; Carbamidomethyl [C101; C146; C287; C325; C363; C434; C575]; Deamidated:18O(1) [N361]
FALSE	High	IsMasterProtein	P50991	T-complex protein 1 subunit delta OS=Homo sapiens OX=9606 GN=CCT4 PE=1 SV=4	0	201.303	60	28	41	28	1	539	57.9	7.83	165.84	28	0	98	100.5	100.8	106.4	93.5	96.6	104.3	4201.8	4307	4322.4	4561.6	4006.4	4139	4470	4052.6	4207.7	3987.4	4561.6	3960.9	3771.9	4389.6	High	High	High	High	High	High	High	Oxidation [M81; M446; M458]; Deamidated:18O(1) [N468]; Carbamidomethyl [C120; C221; C252; C295; C337; C379; C450]; TMT6plex [K42; K65; K79; K96; K122; K174; K193; K232; K257; K288; K302; K319; K338; K384]
FALSE	High	IsMasterProtein	P18084	Integrin beta-5 OS=Homo sapiens OX=9606 GN=ITGB5 PE=1 SV=1	0	201.293	34	27	44	26	1	799	88	6.06	170.47	27	1	100.7	97.6	92.1	104.8	107.2	97.8	99.8	4875	4726.8	4458.2	5075.2	5191.8	4736.9	4835.1	4701.9	4617.9	4112.7	5075.2	5132.8	4316.7	4748.1	High	High	High	High	High	High	High	Carbamidomethyl [C46; C49; C202; C211; C259; C522; C528; C530; C533; C535; C548; C550; C555; C628; C631; C635; C682; C690]; TMT6plex [K51; K97; K123; K185; K206; K236; K260; K339; K519; K542; K638; K674; K685; K703]
FALSE	High	IsMasterProtein	Q9Y6F6	Protein MRVI1 OS=Homo sapiens OX=9606 GN=MRVI1 PE=1 SV=4	0	201.213	39	35	50	35	1	904	97.9	5.63	185.02	35	0	92.7	98.3	97.9	101.8	95.5	100.4	113.4	5970.2	6334.5	6306.9	6556.2	6153	6470.1	7302.2	5758.2	6188.5	5818.1	6556.2	6083.1	5896.2	7170.8	High	High	High	High	High	High	High	TMT6plex [K159; K273; K275; K282; K296; K307; K324; K369; K412; K474; K490; K523; K563; K569; K636; K641; K650; K651; K681; K695; K768; K785; K786; K794; K801]; Oxidation [M362; M675]; Carbamidomethyl [C748; C759; C883]
FALSE	High	IsMasterProtein	B4DS66	MICOS complex subunit MIC60 OS=Homo sapiens OX=9606 PE=2 SV=1	0	200.608	56	31	40	1	1	660	73.3	5.99	185.14	31	0	99.6	85.5	107.8	103.4	101.5	78.5	123.8	160.9	138.1	174.1	167.1	164	126.7	200	155.2	134.9	160.6	167.1	162.1	115.5	196.4	High	High	High	High	High	High	High	TMT6plex [K23; K32; K45; K72; K82; K159; K171; K172; K184; K199; K201; K206; K245; K246; K287; K297; K353; K369; K418; K467; K502; K542; K628]; Oxidation [M162]; Carbamidomethyl [C505]
FALSE	High	IsMasterProtein	P50454	Serpin H1 OS=Homo sapiens OX=9606 GN=SERPINH1 PE=1 SV=2	0	200.472	50	18	45	18	1	418	46.4	8.69	221.65	18	0	104.2	93.6	105.2	96.6	97.4	88.9	114.1	3853.5	3463.4	3893.1	3573.2	3602.9	3290	4220.7	3716.7	3383.6	3591.4	3573.2	3562	2998.2	4144.8	High	High	High	High	High	High	High	TMT6plex [K60; K86; K184; K190; K207; K213; K263; K308; K319; K332; K334]; Oxidation [M204; M258]
FALSE	High	IsMasterProtein	Q9NVD7	Alpha-parvin OS=Homo sapiens OX=9606 GN=PARVA PE=1 SV=1	0	200.347	57	23	62	22	1	372	42.2	5.95	267.78	23	1	88.3	103.5	98.3	107.5	93.7	91.4	117.3	5461.4	6399.1	6080.1	6647.4	5796.5	5649.7	7255.3	5267.5	6251.6	5608.9	6647.4	5730.6	5148.6	7124.8	High	High	High	High	High	High	High	Oxidation [M54; M74; M83]; TMT6plex [K32; K44; K99; K117; K131; K135; K140; K154; K156; K163; K169; K260; K265; K266; K274; K341; K343; K355; K367]; Deamidated:18O(1) [N58]; Carbamidomethyl [C352]
FALSE	High	IsMasterProtein	Q9H4M9	EH domain-containing protein 1 OS=Homo sapiens OX=9606 GN=EHD1 PE=1 SV=2	0	200.286	62	27	52	20	1	534	60.6	6.83	194.87	27	8	94.8	105.8	101.8	102.6	95.4	95.5	104	4170.1	4652.1	4477.6	4510	4195.9	4200.5	4575	4022	4544.9	4130.6	4510	4148.2	3827.9	4492.7	High	High	High	High	High	High	High	Oxidation [M230; M237; M385]; TMT6plex [K7; K58; K71; K193; K205; K242; K280; K324; K341; K370; K375; K377; K410; K445; K461; K475; K483; K492; K509; K530]; Deamidated:18O(1) [N459; N505]; Acetyl [N-Term]
FALSE	High	IsMasterProtein	P49368	T-complex protein 1 subunit gamma OS=Homo sapiens OX=9606 GN=CCT3 PE=1 SV=4	0	199.967	55	28	46	28	1	545	60.5	6.49	177.92	28	0	97.1	100.9	104.1	103.8	97.7	94.8	101.5	4391.4	4567.2	4712.2	4697.5	4420.4	4291.2	4592	4235.5	4461.9	4347	4697.5	4370.2	3910.6	4509.4	High	High	High	High	High	High	High	Carbamidomethyl [C173; C213; C372; C455; C475]; TMT6plex [K15; K31; K78; K138; K139; K163; K181; K191; K203; K248; K353; K354; K425; K469; K491; K502]; Acetyl [N-Term]
FALSE	High	IsMasterProtein	Q59FF0	EBNA-2 co-activator variant (Fragment) OS=Homo sapiens OX=9606 PE=2 SV=1	0	199.787	40	34	49	34	1	964	107.4	7.52	187.55	34	0	100.4	91.9	102.1	108.1	102.6	98.3	96.6	5938.4	5437.7	6041.3	6395.2	6071.3	5815.2	5713.5	5727.6	5312.4	5573.1	6395.2	6002.3	5299.4	5610.7	High	High	High	High	High	High	High	TMT6plex [K156; K170; K211; K303; K393; K395; K400; K413; K511; K567; K640; K657; K705; K730; K793; K911; K940]; Carbamidomethyl [C150; C206; C494; C790]
FALSE	High	IsMasterProtein	P29536	Leiomodin-1 OS=Homo sapiens OX=9606 GN=LMOD1 PE=1 SV=3	0	199.556	51	28	77	28	1	600	67	9.33	266.44	28	0	92.9	112	96.5	97.7	93.5	87.2	120.1	8227.8	9922.5	8550.6	8652.7	8278.6	7721.8	10639.7	7935.7	9693.8	7888	8652.7	8184.5	7036.9	10448.3	High	High	High	High	High	High	High	TMT6plex [K34; K74; K90; K123; K126; K212; K216; K280; K301; K308; K326; K362; K384; K439; K449; K500; K510; K518; K522; K551; K572]; Deamidated:18O(1) [N327; N328; N414; N415]; Carbamidomethyl [C72; C342]; Oxidation [M68]
FALSE	High	IsMasterProtein	Q15942	Zyxin OS=Homo sapiens OX=9606 GN=ZYX PE=1 SV=1	0	199.519	44	17	86	17	1	572	61.2	6.67	337.04	17	0	92.1	105.7	101.5	107.6	95.8	91	106.4	7888.6	9056.1	8697.7	9219.2	8206.3	7798.1	9112.7	7608.5	8847.4	8023.7	9219.2	8113	7106.4	8948.7	High	High	High	High	High	High	High	Carbamidomethyl [C384; C444; C447; C504; C507; C537; C540; C553; C562]; TMT6plex [K33; K35; K140; K160; K184; K188; K201; K265; K272; K279; K295; K354; K528; K533; K542]; Oxidation [M158; M367; M370; M512]; Succinyl [K33; K35]
FALSE	High	IsMasterProtein	A0A2P9DU05	Rho-associated protein kinase OS=Homo sapiens OX=9606 GN=ROCK2 PE=2 SV=1	0	199.231	30	39	46	33	1	1388	160.8	6.02	179.2	39	7	95.8	98.3	103.6	106.6	98.7	89.6	107.6	6791.6	6968.7	7343.7	7556.3	6995.8	6352.7	7628.5	6550.5	6808.1	6774.6	7556.3	6916.3	5789.2	7491.2	High	High	High	High	High	High	High	Carbamidomethyl [C236; C314; C330; C428; C649; C761; C766; C1315]; TMT6plex [K216; K224; K238; K323; K391; K401; K537; K544; K545; K556; K656; K681; K709; K749; K759; K769; K821; K838; K921; K941; K943; K989; K995; K997; K1076; K1083; K1112; K1239; K1316; K1325; K1339]; Oxidation [M237]
FALSE	High	IsMasterProtein	Q6N093	Uncharacterized protein DKFZp686I04196 (Fragment) OS=Homo sapiens OX=9606 GN=DKFZp686I04196 PE=2 SV=1	0	199.173	46	14	137	1	1	417	46	7.59	533.88	14	14	119.3	89.8	142.3	70.2	89	114.6	74.7	11950.8	8997.8	14248.4	7027.6	8914.9	11479.5	7480.5	11526.5	8790.4	13144.2	7027.6	8813.6	10461.3	7345.9	High	High	High	High	High	High	High	Carbamidomethyl [C105; C118; C193; C194; C197; C200; C337; C395]; TMT6plex [K95; K121; K216; K218; K287; K290; K304; K330; K340; K362; K379; K409]; Oxidation [M328; M367]; Deamidated:18O(1) [N354; N359]; Succinyl [K304; K340]
FALSE	High	IsMasterProtein	A7BI36	p180/ribosome receptor OS=Homo sapiens OX=9606 GN=RRBP1 PE=2 SV=2	0	198.941	24	32	45	9	1	1540	165.6	8.97	173.99	32	24	107.3	92.6	95.5	111.3	110.2	90.5	92.7	5748.4	4961.3	5120.3	5963.2	5904.4	4852.3	4967.7	5544.3	4847	4723.5	5963.2	5837.3	4421.9	4878.3	High	High	High	High	High	High	High	TMT6plex [K131; K166; K175; K188; K200; K698; K750; K756; K807; K817; K829; K909; K994; K1012; K1051; K1131; K1179; K1222; K1228; K1243; K1299; K1371; K1392; K1480; K1527]; Oxidation [M1045]
FALSE	High	IsMasterProtein	B4DPQ0	Complement C1r subcomponent OS=Homo sapiens OX=9606 GN=C1R PE=1 SV=1	0	197.943	44	26	46	26	1	719	81.8	6.37	182.32	26	0	96.8	117.5	91	98.8	88.5	110.1	97.3	5616.1	6817.6	5281	5728.9	5132.4	6388.8	5642.1	5416.7	6660.5	4871.7	5728.9	5074.1	5822.1	5540.6	High	High	High	High	High	High	High	Carbamidomethyl [C85; C103; C160; C282; C352; C443; C461; C465; C634; C664; C694]; TMT6plex [K50; K91; K116; K117; K125; K249; K284; K322; K353; K413; K450; K467; K521; K703; K712; K713]; Deamidated:18O(1) [N54; N55; N295]
FALSE	High	IsMasterProtein	A8K9M5	cDNA FLJ77947, highly similar to Human complement protein C8 beta subunit mRNA OS=Homo sapiens OX=9606 PE=2 SV=1	0	197.911	35	22	46	22	1	591	67	8.18	187.65	22	0	91.8	116.6	88.3	99	88.4	114.9	101	4374.9	5558.6	4209.3	4721.2	4212.3	5478.9	4814.5	4219.6	5430.5	3883.1	4721.2	4164.4	4992.9	4727.9	High	High	High	High	High	High	High	Carbamidomethyl [C122; C127; C140; C146; C155; C521; C523; C525; C534]; TMT6plex [K212; K226; K232; K259; K305; K402; K411; K466; K498; K540]; Oxidation [M419]; Succinyl [K466]
FALSE	High	IsMasterProtein	Q6DD88	Atlastin-3 OS=Homo sapiens OX=9606 GN=ATL3 PE=1 SV=1	0	197.867	43	22	47	1	1	541	60.5	5.66	189.53	22	23	92	94.6	103.5	111.8	92.1	95.8	110.2	4366.6	4490.1	4910.3	5304.2	4367.6	4543.5	5228.4	4211.6	4386.6	4529.8	5304.2	4318	4140.5	5134.3	High	High	High	High	High	High	High	TMT6plex [K23; K34; K44; K130; K134; K135; K154; K283; K290; K305; K326; K341; K360; K375; K386; K399; K400; K422; K430; K538; K539]; Carbamidomethyl [C371; C429]; Oxidation [M19; M141]
FALSE	High	IsMasterProtein	A0A024RAI1	ARP3 actin-related protein 3 homolog (Yeast), isoform CRA_a OS=Homo sapiens OX=9606 GN=ACTR3 PE=3 SV=1	0	196.694	57	18	58	3	1	418	47.3	5.88	259.39	18	16	100.5	103.8	99.8	96.3	104.2	99.8	95.6	7761	8018.7	7709.9	7441.5	8048.3	7712.2	7382.6	7485.4	7833.9	7112.4	7441.5	7956.8	7028.1	7249.8	High	High	High	High	High	High	High	TMT6plex [K18; K38; K69; K75; K99; K191; K225; K240; K244; K251; K264; K348; K397]; Carbamidomethyl [C8; C12; C34; C189; C235; C394; C408]; Oxidation [M93]
FALSE	High	IsMasterProtein	E9PK54	Heat shock cognate 71 kDa protein (Fragment) OS=Homo sapiens OX=9606 GN=HSPA8 PE=1 SV=8	0	196.37	93	17	67	1	1	183	19.9	7.33	260.49	17	0	108.4	92.4	88.4	97.1	89.4	122.9	101.4	17.4	14.8	14.2	15.6	14.4	19.8	16.3	16.8	14.5	13.1	15.6	14.2	18	16	High	High	High	High	High	High	High	TMT6plex [K25; K56; K71; K88; K102; K108; K126; K128; K137; K159]; Propionyl [K137]; Deamidated:18O(1) [N141; N151]; Carbamidomethyl [C17]; Oxidation [M61; M87; M93; M122]
FALSE	High	IsMasterProtein	Q4LE36	ACLY variant protein (Fragment) OS=Homo sapiens OX=9606 GN=ACLY variant protein PE=2 SV=1	0	195.995	31	31	38	1	1	1137	124.5	8.03	150.7	31	30	101.8	94.5	104.7	100.5	106.7	94.6	97.3	4743.3	4403.3	4876.6	4681.3	4969.3	4405.9	4531.5	4574.9	4301.8	4498.7	4681.3	4912.8	4015.1	4450	High	High	High	High	High	High	High	TMT6plex [K118; K133; K184; K213; K256; K266; K295; K405; K432; K507; K666; K671; K686; K747; K762; K980; K998]; Carbamidomethyl [C56; C265; C555; C669; C1076]
FALSE	High	IsMasterProtein	Q9BQS8	FYVE and coiled-coil domain-containing protein 1 OS=Homo sapiens OX=9606 GN=FYCO1 PE=1 SV=3	0	194.167	28	33	40	32	1	1478	166.9	4.92	159.61	33	1	93.8	105.8	99.4	105.7	93.5	99.5	102.4	4585	5175.4	4860.4	5168.6	4571	4864.8	5005.2	4422.2	5056.1	4483.7	5168.6	4519	4433.3	4915.1	High	High	High	High	High	High	High	Carbamidomethyl [C124; C293; C848; C913; C928; C1110]; TMT6plex [K26; K58; K129; K300; K406; K433; K570; K587; K604; K705; K831; K919; K937; K958; K1004; K1059; K1079; K1163; K1437]
FALSE	High	IsMasterProtein	A0A024R1Y2	ATP-citrate synthase OS=Homo sapiens OX=9606 GN=ACLY PE=3 SV=1	0	193.214	32	31	38	1	1	1091	119.7	7.33	149.14	31	0	102.4	91.5	87	107.4	100.8	109.5	101.3	454.4	405.9	386	476.6	447.2	485.8	449.6	438.3	396.5	356.1	476.6	442.1	442.7	441.5	High	High	High	High	High	High	High	TMT6plex [K82; K97; K148; K177; K220; K230; K259; K369; K396; K471; K478; K620; K625; K640; K701; K716; K934; K952]; Carbamidomethyl [C20; C229; C509; C623; C1030]
FALSE	High	IsMasterProtein	Q9Y678	Coatomer subunit gamma-1 OS=Homo sapiens OX=9606 GN=COPG1 PE=1 SV=1	0	193.161	38	25	37	23	1	874	97.7	5.47	154.82	25	2	99.6	95.1	104.2	106.5	100.2	93.6	100.8	3019.1	2880.9	3157.5	3228.1	3037.7	2836.6	3056.1	2911.9	2814.5	2912.8	3228.1	3003.2	2585	3001.1	High	High	High	High	High	High	High	TMT6plex [K111; K262; K283; K300; K350; K376; K389; K432; K465; K497; K538; K572; K577; K600; K631; K729]; Carbamidomethyl [C97; C129; C280; C296; C387; C420; C722; C726; C813]
FALSE	High	IsMasterProtein	A0A0A1TTQ0	Lutheran blood group glycoprotein (Fragment) OS=Homo sapiens OX=9606 GN=LU PE=4 SV=1	0	192.914	41	22	45	22	1	628	67.3	5.81	182.43	22	0	79.3	110.6	102.9	119.9	86.7	100.6	99.9	3939.3	5496.6	5114.2	5959.8	4310	4997.4	4963.9	3799.4	5369.9	4717.9	5959.8	4261	4554.1	4874.6	High	High	High	High	High	High	High	Carbamidomethyl [C125; C172; C337; C473; C522]; TMT6plex [K146; K156; K352; K370; K458; K510; K531]; Oxidation [M162; M204]
FALSE	High	IsMasterProtein	B2RAH5	Protein phosphatase 1 regulatory subunit OS=Homo sapiens OX=9606 PE=2 SV=1	0	192.909	33	33	41	32	1	1030	115.3	5.43	163.64	33	1	98.2	104.8	95.7	104.4	92.1	94	110.8	6168	6581.1	6014.3	6560.8	5782.1	5903.3	6960.3	5949	6429.4	5548.2	6560.8	5716.4	5379.7	6835.1	High	High	High	High	High	High	High	TMT6plex [K30; K58; K90; K209; K216; K228; K263; K294; K315; K320; K329; K420; K483; K514; K595; K621; K683; K709; K933; K934; K945; K984; K1002; K1015]; Carbamidomethyl [C48; C81; C256]
FALSE	High	IsMasterProtein	O60506	Heterogeneous nuclear ribonucleoprotein Q OS=Homo sapiens OX=9606 GN=SYNCRIP PE=1 SV=2	0	192.04	41	22	39	17	1	623	69.6	8.59	169.83	22	5	100.3	98.6	103.9	103.1	98.4	91.7	103.9	3885.6	3819.5	4023.6	3991.4	3811.8	3551.6	4023.4	3747.6	3731.5	3711.8	3991.4	3768.5	3236.6	3951	High	High	High	High	High	High	High	TMT6plex [K42; K66; K81; K100; K168; K184; K221; K252; K256; K265; K336; K356; K363; K371; K394; K407; K412; K623]; Carbamidomethyl [C96]
FALSE	High	IsMasterProtein	P53618	Coatomer subunit beta OS=Homo sapiens OX=9606 GN=COPB1 PE=1 SV=3	0	190.91	37	25	36	25	1	953	107.1	6.05	155.83	25	0	100.5	96.5	105.4	105.9	101	92.5	98.1	3687.1	3537.9	3866	3885.5	3705.6	3394.5	3598.3	3556.2	3456.4	3566.4	3885.5	3663.5	3093.4	3533.6	High	High	High	High	High	High	High	Carbamidomethyl [C102; C284; C623]; TMT6plex [K128; K185; K279; K291; K361; K362; K494; K495; K501; K513; K534; K575; K633; K679; K712; K771; K786; K871; K913]; Deamidated:18O(1) [N796]
FALSE	High	IsMasterProtein	Q15019	Septin-2 OS=Homo sapiens OX=9606 GN=SEPTIN2 PE=1 SV=1	0	189.965	68	20	54	19	1	361	41.5	6.6	218.46	20	0	103.1	101.7	97.9	96.9	104.9	96.1	99.4	4343.5	4286	4124	4083.1	4420.3	4051.9	4190.4	4189.3	4187.2	3804.4	4083.1	4370.1	3692.5	4115	High	High	High	High	High	High	High	TMT6plex [K50; K74; K183; K190; K209; K249; K275; K325]; Carbamidomethyl [C111]; Oxidation [M343; M345; M347]
FALSE	High	IsMasterProtein	P07357	Complement component C8 alpha chain OS=Homo sapiens OX=9606 GN=C8A PE=1 SV=2	0	189.874	42	18	51	18	1	584	65.1	6.47	199.93	18	0	90.1	120.6	99	91.3	88.5	120.6	89.9	5162.6	6913.8	5675.1	5230.3	5070.8	6913.5	5152.7	4979.3	6754.5	5235.3	5230.3	5013.2	6300.3	5060	High	High	High	High	High	High	High	Carbamidomethyl [C39; C50; C53; C74; C84; C90; C96; C102; C140; C375; C497; C499; C502; C515; C528]; Propionyl [K56; K57]; Crotonyl [K56; K57]; TMT6plex [K68; K103; K151; K204; K239; K241; K302; K387; K479; K537]; Oxidation [M414; M461; M492]; Deamidated:18O(1) [N232; N234]
FALSE	High	IsMasterProtein	B4DUN9	cDNA FLJ56909, highly similar to Rattus norvegicus nexilin (Nexn), transcript variant s, mRNA OS=Homo sapiens OX=9606 PE=2 SV=1	0	189.196	48	36	61	1	1	508	61.5	6.61	212.87	36	0	88.5	93	123.3	95.9	97.4	92.8	109.2	105.9	111.2	147.4	114.7	116.4	110.9	130.5	102.1	108.6	136	114.7	115.1	101.1	128.2	High	High	High	High	High	High	High	TMT6plex [K7; K16; K20; K34; K89; K92; K111; K136; K163; K180; K185; K189; K194; K206; K224; K225; K232; K234; K286; K297; K348; K359; K369; K386; K391; K422; K447; K468]; Carbamidomethyl [C210]; Acetyl [N-Term]; Oxidation [M337; M346]
FALSE	High	IsMasterProtein	Q13045	Protein flightless-1 homolog OS=Homo sapiens OX=9606 GN=FLII PE=1 SV=2	0	188.768	28	25	37	12	1	1269	144.7	6.05	146.87	25	13	97.2	97.9	110.6	89.1	102.6	96.5	106.1	3539	3563	4025.8	3242.6	3733	3511.4	3863.1	3413.3	3480.9	3713.8	3242.6	3690.6	3199.9	3793.6	High	High	High	High	High	High	High	TMT6plex [K30; K57; K290; K315; K381; K421; K456; K482; K671; K746; K832; K836; K862; K1131; K1181]; Carbamidomethyl [C46; C119; C232; C289; C337; C576; C808]; Deamidated:18O(1) [N326; N327; N328]; Acetyl [N-Term]
FALSE	High	IsMasterProtein	O75112	LIM domain-binding protein 3 OS=Homo sapiens OX=9606 GN=LDB3 PE=1 SV=2	0	188.123	43	23	35	13	1	727	77.1	8.13	158.21	23	10	92	108.4	96.8	109.9	85.8	92.6	114.5	3181.7	3750.7	3349.8	3801.7	2968.9	3201.8	3958.9	3068.7	3664.3	3090.2	3801.7	2935.2	2917.8	3887.7	High	High	High	High	High	High	High	TMT6plex [K68; K82; K84; K107; K235; K251; K255; K612; K668; K681]; Carbamidomethyl [C551; C554; C588; C598; C601; C610; C669; C672]
FALSE	High	IsMasterProtein	B4DUV1	Fibulin-1 OS=Homo sapiens OX=9606 PE=2 SV=1	0	187.823	41	18	50	4	1	641	70.1	5.26	217.02	18	0	87.1	163.3	89	101	72.6	85.9	101.1	433.6	813.5	443	503	361.7	427.9	503.7	418.2	794.8	408.7	503	357.6	389.9	494.6	High	High	High	High	High	High	High	Carbamidomethyl [C8; C26; C27; C36; C67; C68; C70; C71; C84; C94; C157; C159; C172; C178; C185; C191; C206; C218; C312; C318; C325; C331; C355; C361; C509; C514; C531]; TMT6plex [K17; K121; K219; K327; K617]; Oxidation [M575]
FALSE	High	IsMasterProtein	P27824	Calnexin OS=Homo sapiens OX=9606 GN=CANX PE=1 SV=2	0	187.657	46	25	44	25	1	592	67.5	4.6	174.32	25	0	96.3	100.2	96.5	110.5	95.5	91.9	109.1	5715.6	5945.8	5725.2	6559.8	5667.6	5452.9	6471	5512.7	5808.8	5281.5	6559.8	5603.2	4969.2	6354.6	High	High	High	High	High	High	High	TMT6plex [K87; K89; K90; K99; K103; K110; K113; K137; K144; K166; K182; K193; K199; K217; K227; K233; K234; K300; K311; K380; K384; K398; K458; K459; K515; K525; K553; K571; K573]; Carbamidomethyl [C160; C194; C360; C366]
FALSE	High	IsMasterProtein	B3KW93	Sodium/potassium-transporting ATPase subunit alpha OS=Homo sapiens OX=9606 PE=2 SV=1	0	186.954	35	26	45	1	1	920	101.2	5.63	173.31	26	0	92.8	95.3	107.3	109	108.2	94.1	93.3	59.9	61.5	69.3	70.4	69.9	60.8	60.3	57.8	60.1	63.9	70.4	69.1	55.4	59.2	High	High	High	High	High	High	High	TMT6plex [K34; K35; K60; K275; K342; K385; K423; K429; K461; K479; K502; K522; K580; K623; K670; K671; K847; K916]; Carbamidomethyl [C141; C147; C272; C415; C453; C481; C602]; Oxidation [M846]
FALSE	High	IsMasterProtein	D3YTG3	Target of Nesh-SH3 OS=Homo sapiens OX=9606 GN=ABI3BP PE=1 SV=1	0	186.829	17	20	52	20	1	1777	195.2	9.73	183.02	20	0	83.5	95.6	79.1	108	90.3	89.5	153.9	4561.1	5216.9	4319.3	5898.4	4930.1	4885.8	8403.7	4399.2	5096.7	3984.6	5898.4	4874.1	4452.4	8252.5	High	High	High	High	High	High	High	Carbamidomethyl [C1516; C1664; C1684; C1715; C1769]; TMT6plex [K62; K87; K98; K112; K212; K254; K307; K1237; K1269; K1497; K1510; K1523; K1665; K1700; K1738; K1776]; Deamidated:18O(1) [N73; N77]; Oxidation [M299]
FALSE	High	IsMasterProtein	D9IWP9	Beta-2-glycoprotein I (Fragment) OS=Homo sapiens OX=9606 PE=2 SV=1	0	185.454	62	16	56	16	1	326	36.2	8	238.93	16	0	117.9	83.7	99.4	89.4	113.9	99.1	96.6	5139	3648.3	4330.9	3897.8	4965.1	4320.5	4212.5	4956.5	3564.2	3995.3	3897.8	4908.7	3937.3	4136.7	High	High	High	High	High	High	High	Carbamidomethyl [C4; C32; C47; C65; C91; C105; C118; C123; C215; C229; C281; C288; C296; C326]; TMT6plex [K6; K19; K33; K59; K104; K110; K210; K231; K268; K276; K282; K305; K324]; Oxidation [M271]; Acetyl [N-Term]; Crotonyl [K6]; Succinyl [K6]; Deamidated:18O(1) [N98]
FALSE	High	IsMasterProtein	P05787	Keratin, type II cytoskeletal 8 OS=Homo sapiens OX=9606 GN=KRT8 PE=1 SV=7	0	185.337	53	33	59	23	1	483	53.7	5.59	196.95	33	3	108.5	149.2	75.2	97.4	105.5	74.1	90.1	5398.6	7421.9	3740.9	4847.6	5251.5	3686.3	4483.5	5206.9	7250.9	3451	4847.6	5191.8	3359.3	4402.8	High	High	High	High	High	High	High	TMT6plex [K108; K117; K130; K158; K160; K176; K178; K185; K197; K198; K207; K264; K285; K295; K304; K325; K347; K381; K393; K483]; Succinyl [K178]
FALSE	High	IsMasterProtein	P02649	Apolipoprotein E OS=Homo sapiens OX=9606 GN=APOE PE=1 SV=1	0	185.175	69	25	84	22	1	317	36.1	5.73	286.65	25	4	87.8	124.4	92.6	74.4	76.1	164.9	79.7	8951.9	12681.8	9440.7	7589	7757.2	16815.1	8125	8634.1	12389.5	8709.1	7589	7669	15323.6	7978.8	High	High	High	High	High	High	High	TMT6plex [K87; K93; K175; K251; K260; K280; K300]; Oxidation [M82; M86; M126; M143; M290]; Carbamidomethyl [C130]
FALSE	High	IsMasterProtein	Q16851	UTP--glucose-1-phosphate uridylyltransferase OS=Homo sapiens OX=9606 GN=UGP2 PE=1 SV=5	0	184.796	55	28	48	28	1	508	56.9	8.15	186.41	28	0	114.5	92.7	108	88.6	112.1	86.5	97.6	5532.7	4482.1	5220	4284.9	5416.9	4182	4718	5336.3	4378.8	4815.5	4284.9	5355.3	3811.1	4633.1	High	High	High	High	High	High	High	TMT6plex [K10; K33; K77; K91; K107; K151; K172; K173; K206; K285; K301; K312; K319; K340; K357; K377; K431; K438; K497]; Carbamidomethyl [C276]
FALSE	High	IsMasterProtein	A5PL27	CP protein OS=Homo sapiens OX=9606 GN=CP PE=2 SV=1	0	184.547	28	24	45	24	1	1065	122.1	5.72	188.73	24	0	133.4	60.8	118.6	83.9	121.9	104	77.4	5707.5	2602.9	5073.6	3589.9	5213.6	4447.6	3309.5	5504.9	2542.9	4680.4	3589.9	5154.3	4053.1	3250	High	High	High	High	High	High	High	Carbamidomethyl [C174; C200; C240; C357; C534; C718; C874; C900]; TMT6plex [K86; K98; K110; K148; K187; K201; K245; K248; K359; K421; K437; K537; K547; K558; K609; K619; K887; K947; K957]; Oxidation [M557]
FALSE	High	IsMasterProtein	Q6YHK3	CD109 antigen OS=Homo sapiens OX=9606 GN=CD109 PE=1 SV=2	0	183.917	27	33	43	33	1	1445	161.6	5.85	165.69	33	0	114.9	119.2	86	78.2	109.5	103.9	88.3	5533.6	5740.2	4138.5	3765.6	5273.1	5002.4	4251.7	5337.1	5607.9	3817.8	3765.6	5213.2	4558.7	4175.2	High	High	High	High	High	High	High	TMT6plex [K127; K158; K161; K169; K172; K191; K258; K261; K444; K451; K491; K511; K556; K594; K950; K1018; K1043; K1130; K1189; K1219; K1288; K1291]; Carbamidomethyl [C995; C1302]
FALSE	High	IsMasterProtein	Q6LES2	Annexin (Fragment) OS=Homo sapiens OX=9606 GN=ANXA4 PE=2 SV=1	0	182.819	65	23	65	22	1	321	36.1	6.13	249.78	23	0	98.4	105.8	100.8	99.5	98.4	98.4	98.8	6867.7	7384.8	7033.4	6943.2	6867.6	6866.2	6899.8	6623.9	7214.6	6488.3	6943.2	6789.5	6257.2	6775.7	High	High	High	High	High	High	High	Oxidation [M19]; TMT6plex [K27; K71; K186; K187; K194; K215; K227; K243; K255]; Carbamidomethyl [C110; C200; C317]; Succinyl [K243]
FALSE	High	IsMasterProtein	B4DXC4	cDNA FLJ58636, moderately similar to Atlastin OS=Homo sapiens OX=9606 PE=2 SV=1	0	182.132	44	22	45	1	1	523	58.7	5.64	178.16	22	0	85.3	110.7	88.4	106.5	103.2	88.6	117.3	127.8	165.8	132.5	159.5	154.6	132.8	175.8	123.3	162	122.2	159.5	152.8	121	172.6	High	High	High	High	High	High	High	TMT6plex [K5; K16; K26; K112; K116; K117; K136; K265; K272; K287; K308; K323; K342; K357; K368; K381; K382; K404; K412; K520; K521]; Carbamidomethyl [C353; C411]; Acetyl [N-Term]; Oxidation [M123]
FALSE	High	IsMasterProtein	Q6NZI2	Caveolae-associated protein 1 OS=Homo sapiens OX=9606 GN=CAVIN1 PE=1 SV=1	0	182.102	44	15	84	15	1	390	43.5	5.6	350.16	15	0	100.3	98.2	100	103.5	93.2	99.4	105.4	9926.6	9717.1	9895.2	10237.8	9224.6	9837.7	10430.7	9574.2	9493.2	9128.4	10237.8	9119.8	8965.1	10243	High	High	High	High	High	High	High	TMT6plex [K45; K60; K95; K136; K161; K165; K173; K181; K254; K326; K337]; Acetyl [N-Term]; Succinyl [K95; K165]; Oxidation [M82; M154]
FALSE	High	IsMasterProtein	P02462	Collagen alpha-1(IV) chain OS=Homo sapiens OX=9606 GN=COL4A1 PE=1 SV=4	0	181.19	9	11	103	9	1	1669	160.5	8.28	347.14	11	2	101.6	104.2	92.4	102.8	104	96.9	98.1	4991.3	5120.5	4536.7	5051.4	5109.1	4759.4	4819	4814.1	5002.5	4185.1	5051.4	5051	4337.2	4732.3	High	High	High	High	High	High	High	Carbamidomethyl [C1460; C1493; C1505; C1511; C1616; C1622]; TMT6plex [K979; K1465; K1496]; Deamidated:18O(1) [N1506; N1508; N1509; N1540]; Oxidation [M1410; M1500; M1529; M1531; M1533]
FALSE	High	IsMasterProtein	B7Z481	cDNA FLJ54018, highly similar to PDZ and LIM domain protein 5 OS=Homo sapiens OX=9606 PE=2 SV=1	0	180.985	59	21	50	1	1	474	51.2	7.78	201.32	21	0	103.9	87.4	111.2	110.7	100.4	78.3	108.1	177.4	149.2	189.7	188.9	171.3	133.5	184.5	171.1	145.8	175	188.9	169.4	121.7	181.2	High	High	High	High	High	High	High	TMT6plex [K17; K139; K174; K182; K228; K237; K293; K315; K328; K340; K351; K373]; Carbamidomethyl [C91; C298; C301; C324; C327; C345; C348; C357]; Succinyl [K228; K315]; Deamidated:18O(1) [N256]; Oxidation [M297; M331]
FALSE	High	IsMasterProtein	A0A024R4K3	Malate dehydrogenase OS=Homo sapiens OX=9606 GN=MDH2 PE=2 SV=1	0	180.819	61	16	39	16	1	338	35.5	8.68	172.08	16	0	95.2	98.2	104	104.2	97	100.9	100.6	4199.8	4332.1	4588.9	4598.9	4279.4	4455.1	4438	4050.7	4232.3	4233.3	4598.9	4230.8	4059.9	4358.1	High	High	High	High	High	High	High	TMT6plex [K45; K74; K91; K185; K203; K215; K239; K269; K279; K296; K314; K324]; Carbamidomethyl [C89; C93; C212; C275; C285]
FALSE	High	IsMasterProtein	Q9P0K7	Ankycorbin OS=Homo sapiens OX=9606 GN=RAI14 PE=1 SV=2	0	180.818	36	31	41	6	1	980	110	6.21	161.38	31	25	98.5	104.2	107.9	90.7	94.9	97.2	106.7	4759.6	5034.1	5211.5	4383.3	4583.4	4696.4	5156	4590.6	4918.1	4807.6	4383.3	4531.3	4279.8	5063.2	High	High	High	High	High	High	High	TMT6plex [K34; K63; K206; K240; K248; K302; K313; K443; K484; K497; K504; K536; K570; K580; K600; K643; K664; K678; K694; K703; K717; K776; K806; K816; K835; K843; K845; K855; K867; K912; K926; K936]; Carbamidomethyl [C193; C468; C935]; Deamidated:18O(1) [N470; N471]
FALSE	High	IsMasterProtein	A0A024R968	Calcium-transporting ATPase OS=Homo sapiens OX=9606 GN=ATP2B4 PE=3 SV=1	0	180.23	29	31	41	17	1	1205	133.8	6.42	165.22	31	14	93.3	104.3	93.8	104	101.4	99.7	103.6	5749.5	6425.4	5777.5	6406.9	6249.3	6142.1	6384.6	5545.4	6277.3	5329.8	6406.9	6178.3	5597.3	6269.7	High	High	High	High	High	High	High	TMT6plex [K59; K75; K88; K233; K337; K365; K466; K499; K517; K523; K534; K547; K561; K725; K735; K742; K745; K749; K794; K795; K811; K828; K842; K1105; K1158; K1161]; Carbamidomethyl [C453; C463; C537; C632; C710; C721]; Oxidation [M14]
FALSE	High	IsMasterProtein	A0A0A0MTH3	Integrin-linked protein kinase OS=Homo sapiens OX=9606 GN=ILK PE=1 SV=1	0	180.198	51	24	99	24	1	483	54.6	7.97	317.05	24	0	92.4	101.5	100.7	106.7	92.2	93.3	113.2	10162.4	11164.8	11070	11731.9	10141.4	10265	12453	9801.6	10907.5	10212.1	11731.9	10026.1	9354.5	12228.9	High	High	High	High	High	High	High	TMT6plex [K139; K196; K201; K222; K229; K240; K251; K372; K394; K434; K454; K466; K469; K479]; Oxidation [M52; M336; M357; M362; M429; M433; M460; M472]; Succinyl [K479]; Carbamidomethyl [C8; C42; C270; C377; C453; C459]; Acetyl [N-Term]
FALSE	High	IsMasterProtein	Q92626	Peroxidasin homolog OS=Homo sapiens OX=9606 GN=PXDN PE=1 SV=2	0	180.161	30	32	42	32	1	1479	165.2	7.17	168.19	32	0	95.7	108.3	94	94.6	103	99.7	104.6	3983.2	4507.8	3910.6	3937.8	4283.2	4146.7	4353.7	3841.8	4403.9	3607.5	3937.8	4234.5	3778.9	4275.4	High	High	High	High	High	High	High	Carbamidomethyl [C49; C222; C243; C317; C454; C546; C594; C959; C970; C1315; C1316; C1319]; TMT6plex [K99; K113; K320; K457; K560; K570; K946; K1004; K1100; K1266]; Oxidation [M318; M960]
FALSE	High	IsMasterProtein	V9HW98	Epididymis luminal protein 2 OS=Homo sapiens OX=9606 GN=HEL2 PE=1 SV=1	0	179.996	72	21	77	18	1	255	29.2	4.74	280.68	21	5	101.5	98.1	103.3	99.1	97.4	95	105.5	8134.5	7864.6	8278.9	7943.1	7805.7	7615.4	8453.3	7845.7	7683.4	7637.3	7943.1	7717	6939.9	8301.2	High	High	High	High	High	High	High	TMT6plex [K12; K28; K29; K50; K69; K73; K78; K94; K106; K118; K142; K153; K215; K244]; Oxidation [M23; M27; M33; M88; M221]; Carbamidomethyl [C97; C98]; Succinyl [K50]
FALSE	High	IsMasterProtein	Q92896	Golgi apparatus protein 1 OS=Homo sapiens OX=9606 GN=GLG1 PE=1 SV=2	0	179.728	34	31	36	31	1	1179	134.5	6.9	149.11	31	0	100.8	96.8	105.6	104.7	105.3	87.9	98.9	4659.1	4474.2	4881.7	4839.8	4869.7	4063.3	4570.5	4493.7	4371.1	4503.4	4839.8	4814.4	3702.9	4488.3	High	High	High	High	High	High	High	Carbamidomethyl [C190; C235; C241; C269; C291; C324; C419; C444; C464; C480; C507; C515; C528; C659; C671; C696; C704; C720; C826; C892; C970; C1071; C1092]; TMT6plex [K188; K197; K242; K272; K292; K350; K374; K467; K516; K537; K638; K725; K827; K898; K958; K972; K1055; K1076; K1100; K1144]
FALSE	High	IsMasterProtein	A0A024R8S5	Protein disulfide-isomerase OS=Homo sapiens OX=9606 GN=P4HB PE=2 SV=1	0	179.651	59	30	68	30	1	508	57.1	4.87	238.53	30	0	105.1	94.8	100.4	105.3	105.7	88	100.6	9425.4	8499.1	8998.1	9444.4	9480	7889.9	9022.7	9090.7	8303.2	8300.8	9444.4	9372.3	7190.1	8860.4	High	High	High	High	High	High	High	TMT6plex [K42; K65; K130; K162; K170; K195; K200; K207; K222; K230; K247; K254; K263; K283; K308; K309; K326; K328; K352; K366; K370; K385; K409; K415; K424; K436; K444; K467]; Oxidation [M324]; Carbamidomethyl [C343]
FALSE	High	IsMasterProtein	Q9NZN3	EH domain-containing protein 3 OS=Homo sapiens OX=9606 GN=EHD3 PE=1 SV=2	0	178.621	63	26	50	16	1	535	60.8	6.57	183.73	26	0	99.8	98.8	102.7	102.8	101.1	103.5	91.3	1976.7	1956.2	2032.9	2035.7	2001.3	2048.8	1808.6	1906.5	1911.1	1875.4	2035.7	1978.6	1867.1	1776.1	High	High	High	High	High	High	High	Oxidation [M101; M105; M230; M237]; TMT6plex [K13; K26; K58; K71; K119; K162; K193; K205; K242; K324; K357; K370; K410; K445; K461; K475; K483; K492; K509; K511; K530]; Carbamidomethyl [C138]; Acetyl [N-Term]
FALSE	High	IsMasterProtein	B3KNX0	cDNA FLJ30621 fis, clone CTONG2001681, highly similar to Complement C1s subcomponent OS=Homo sapiens OX=9606 PE=2 SV=1	0	178.359	41	24	37	24	1	688	76.6	4.96	151.99	24	0	99.1	114.8	93.7	90.1	88.3	113.3	100.6	3823.2	4428	3613.5	3475.8	3407	4369.1	3879.2	3687.5	4326	3333.5	3475.8	3368.3	3981.6	3809.4	High	High	High	High	High	High	High	Carbamidomethyl [C234; C294; C321; C354; C359; C549; C618; C628]; TMT6plex [K280; K296; K308; K369; K435; K447; K515; K602; K623; K629; K644; K646; K669; K677]; Deamidated:18O(1) [N367]; Oxidation [M560; M679]; Propionyl [K280; K281]; Crotonyl [K280; K281]
FALSE	High	IsMasterProtein	Q53HV2	T-complex protein 1 subunit eta (Fragment) OS=Homo sapiens OX=9606 PE=2 SV=1	0	178.271	56	23	39	23	1	543	59.3	7.65	163.26	23	0	99	97.9	105.4	102.9	95.7	96.1	102.9	4160.3	4114.9	4430.8	4325.5	4024.2	4041	4326.4	4012.6	4020.1	4087.4	4325.5	3978.5	3682.6	4248.6	High	High	High	High	High	High	High	TMT6plex [K10; K67; K77; K84; K106; K109; K135; K166; K217; K230; K250; K320; K366; K418; K440; K463; K521]; Carbamidomethyl [C29; C158; C310; C326; C364; C370; C450; C511]; Acetyl [N-Term]; Oxidation [M2]
FALSE	High	IsMasterProtein	P07814	Bifunctional glutamate/proline--tRNA ligase OS=Homo sapiens OX=9606 GN=EPRS PE=1 SV=5	0	178.236	27	35	44	34	1	1512	170.5	7.33	156.41	35	1	100	102.7	99.2	102.2	100.6	93.6	101.7	5667.5	5817	5620.8	5791.1	5702.4	5301.3	5764.9	5466.3	5682.9	5185.2	5791.1	5637.6	4831.1	5661.2	High	High	High	High	High	High	High	TMT6plex [K139; K197; K243; K245; K250; K327; K328; K435; K491; K528; K593; K599; K662; K733; K782; K861; K902; K939; K951; K961; K1009; K1089; K1132; K1260; K1265; K1354; K1361; K1477; K1484; K1494]; Carbamidomethyl [C660; C744; C856; C1076; C1148; C1377; C1480; C1487]
FALSE	High	IsMasterProtein	Q86TT1	Full-length cDNA clone CS0DD006YL02 of Neuroblastoma of Homo sapiens (human) OS=Homo sapiens OX=9606 PE=2 SV=1	0	178.125	66	20	71	1	1	375	41.2	6.79	265.01	20	0	75.8	136.5	229.3	76.1	80.7	35.3	66.3	118.6	213.7	359	119.2	126.4	55.3	103.8	114.4	208.8	331.2	119.2	125	50.4	101.9	High	High	High	High	High	High	High	TMT6plex [K21; K34; K91; K99; K107; K160; K237; K244; K298; K357]; Carbamidomethyl [C56; C119; C225; C273; C335; C374]; Succinyl [K34]; Oxidation [M305]
FALSE	High	IsMasterProtein	A7L3I8	Elastin OS=Homo sapiens OX=9606 GN=ELN PE=4 SV=1	0	178.12	38	11	37	9	1	757	66.1	10.4	196.07	11	2	98.5	98.4	95.4	148.4	100.3	71.6	87.5	2501.2	2498.6	2424.5	3769.1	2549.1	1818	2222.1	2412.4	2441	2236.6	3769.1	2520.1	1656.7	2182.1	High	High	High	High	High	High	High	TMT6plex [K137; K140; K176; K178; K209; K225; K241; K261; K312; K463; K664; K706]
FALSE	High	IsMasterProtein	A0A286YFJ8	Immunoglobulin heavy constant gamma 4 (Fragment) OS=Homo sapiens OX=9606 GN=IGHG4 PE=1 SV=1	0	178.022	41	11	97	5	1	396	43.8	6.24	388.24	11	0	86.6	54.9	309	53.3	72.7	71.9	51.6	2722.8	1728.2	9718.5	1675.3	2286.5	2261.3	1624.2	2626.1	1688.4	8965.4	1675.3	2260.5	2060.7	1595	High	High	High	High	High	High	High	TMT6plex [K30; K88; K93; K126; K128; K197; K214; K240; K250; K272]; Oxidation [M238]; Deamidated:18O(1) [N264; N269]; Carbamidomethyl [C14; C27; C83; C106; C109; C247]; Succinyl [K126; K197; K250]
FALSE	High	IsMasterProtein	A0A024RAK9	Hyaluronan and proteoglycan link protein 1, isoform CRA_a OS=Homo sapiens OX=9606 GN=HAPLN1 PE=4 SV=1	0	177.784	53	19	104	17	1	354	40.1	7.42	428.75	19	2	105.4	91.9	80.9	95.3	119.9	78.6	128	12350.9	10769.3	9473.8	11167	14047.3	9207.7	14995.9	11912.4	10521.1	8739.6	11167	13887.6	8391	14726.1	High	High	High	High	High	High	High	Succinyl [K48; K340]; Deamidated:18O(1) [N36]; TMT6plex [K48; K76; K90; K221; K243; K245; K288; K297; K340; K341]; Carbamidomethyl [C205; C226; C279; C304; C325; C349]
FALSE	High	IsMasterProtein	Q709C8	Vacuolar protein sorting-associated protein 13C OS=Homo sapiens OX=9606 GN=VPS13C PE=1 SV=1	0	177.643	12	34	39	34	1	3753	422.1	6.83	142.62	34	0	98.1	95.4	105.6	100	105.8	96.4	98.7	4883.6	4749.5	5256.1	4980.5	5270.2	4801.8	4915.8	4710.2	4640	4848.8	4980.5	5210.3	4375.9	4827.4	High	High	High	High	High	High	High	TMT6plex [K44; K56; K124; K204; K316; K574; K652; K666; K744; K837; K858; K914; K1140; K1345; K1380; K1521; K1573; K1616; K2122; K2450; K2717; K2877; K3073; K3144; K3166; K3496; K3501; K3538; K3544]; Carbamidomethyl [C1372; C1613; C2159; C2872; C3723]
FALSE	High	IsMasterProtein	B7Z539	cDNA FLJ56954, highly similar to Inter-alpha-trypsin inhibitor heavy chain H1 OS=Homo sapiens OX=9606 PE=2 SV=1	0	177.18	36	20	38	12	1	645	72.1	7.68	170.23	20	9	104	116.8	107.6	67.7	100.3	128.1	75.6	4303.5	4836.3	4453.4	2801	4150.1	5301.2	3130.4	4150.7	4724.8	4108.3	2801	4102.9	4831	3074.1	High	High	High	High	High	High	High	Carbamidomethyl [C540]; TMT6plex [K93; K114; K116; K121; K169; K204; K214; K222; K223; K548; K549]; Oxidation [M322; M557]
FALSE	High	IsMasterProtein	P54289	Voltage-dependent calcium channel subunit alpha-2/delta-1 OS=Homo sapiens OX=9606 GN=CACNA2D1 PE=1 SV=3	0	176.569	29	27	35	26	1	1103	124.5	5.27	142.91	27	1	103.6	106.4	106	95.3	100.2	96.8	91.6	5364.5	5509.1	5487.9	4935.3	5185.7	5013.2	4740.7	5174	5382.1	5062.6	4935.3	5126.8	4568.5	4655.4	High	High	High	High	High	High	High	TMT6plex [K49; K63; K106; K146; K375; K407; K440; K634; K649; K671; K765; K796; K805; K808; K815; K842; K911; K1007; K1048]; Carbamidomethyl [C404; C667; C697; C834; C839; C841; C904; C1024; C1026; C1044]; Oxidation [M434]
FALSE	High	IsMasterProtein	P07339	Cathepsin D OS=Homo sapiens OX=9606 GN=CTSD PE=1 SV=1	0	176.377	46	15	53	15	1	412	44.5	6.54	213.18	15	0	115.8	97.6	104.8	89.2	118	92	82.5	6195.3	5219.3	5608	4772.9	6312.3	4923.4	4412.2	5975.3	5099	5173.4	4772.9	6240.6	4486.7	4332.8	High	High	High	High	High	High	High	Carbamidomethyl [C117; C286; C290; C329]; Succinyl [K331]; TMT6plex [K122; K133; K184; K194; K222; K253; K287; K331; K341; K357]; Oxidation [M201; M219; M301; M326]
FALSE	High	IsMasterProtein	B7Z9B8	cDNA FLJ56912, highly similar to Fibulin-2 OS=Homo sapiens OX=9606 PE=2 SV=1	0	176.16	28	22	44	22	1	1210	129.3	4.87	187.13	22	0	119.5	118.1	96.5	90.4	95.5	95.2	84.9	5585.4	5518.8	4507.4	4225.7	4460.5	4448.4	3965.2	5387.1	5391.6	4158.1	4225.7	4409.8	4053.8	3893.9	High	High	High	High	High	High	High	Carbamidomethyl [C124; C126; C505; C506; C515; C544; C545; C547; C548; C561; C571; C578; C579; C670; C709; C715; C788; C794; C801; C807; C869; C882; C888; C925; C931; C952; C954; C1006; C1012; C1020; C1082; C1099; C1105]; TMT6plex [K132; K513; K523; K688; K710; K716; K811; K965; K1091; K1149; K1200]; Deamidated:18O(1) [N697; N707; N712; N809]; Oxidation [M796]
FALSE	High	IsMasterProtein	O00468	Agrin OS=Homo sapiens OX=9606 GN=AGRN PE=1 SV=6	0	176.064	19	28	34	28	1	2068	217.2	6.39	142.18	28	0	98.9	101.9	91.6	90.3	99.4	130.9	87	4065.9	4188.3	3766.6	3711.1	4086.7	5380.4	3578.6	3921.5	4091.8	3474.7	3711.1	4040.3	4903.2	3514.2	High	High	High	High	High	High	High	Carbamidomethyl [C103; C202; C210; C221; C270; C272; C276; C285; C296; C349; C357; C368; C405; C421; C429; C750; C844; C847; C849; C891; C901; C937; C948; C1128; C1585; C1613; C1615]; TMT6plex [K91; K129; K951; K1132; K1418; K1589; K1777]; Deamidated:18O(1) [N105]
FALSE	High	IsMasterProtein	Q00839	Heterogeneous nuclear ribonucleoprotein U OS=Homo sapiens OX=9606 GN=HNRNPU PE=1 SV=6	0	175.764	33	21	43	21	1	825	90.5	6	172.3	21	0	99.9	100.3	101.3	109.3	92.9	92.7	103.6	4736.7	4756.4	4801.9	5182.4	4406.9	4395.9	4913.9	4568.5	4646.8	4429.8	5182.4	4356.8	4006	4825.5	High	High	High	High	High	High	High	TMT6plex [K234; K265; K331; K433; K462; K464; K516; K536; K565; K609; K635; K659; K664; K670; K674]; Carbamidomethyl [C450; C453; C562; C594; C607; C648]; Oxidation [M534]
FALSE	High	IsMasterProtein	Q53G35	Phosphoglycerate mutase (Fragment) OS=Homo sapiens OX=9606 PE=2 SV=1	0	175.35	59	13	55	13	1	254	28.8	7.18	191.51	13	0	104.3	105.7	95.6	97.6	102.5	99.8	94.7	5487.6	5561.5	5032.4	5134.8	5393.2	5250.1	4982.3	5292.8	5433.3	4642.4	5134.8	5331.9	4784.4	4892.7	High	High	High	High	High	High	High	Succinyl [K176; K225]; TMT6plex [K61; K100; K138; K157; K176; K222; K225; K228; K241; K251]; Oxidation [M126; M230; M243]; Carbamidomethyl [C55; C153]; Propionyl [K225; K228]
FALSE	High	IsMasterProtein	Q59EQ5	Cysteine and glycine-rich protein 1 variant (Fragment) OS=Homo sapiens OX=9606 PE=2 SV=1	0	175.343	64	11	72	2	1	159	17.1	8.73	312.91	11	0	105.7	84.2	95.5	97.4	95.3	110.3	111.5	1041	829.4	940.3	959.3	938.2	1085.8	1097.6	1004	810.3	867.4	959.3	927.5	989.5	1077.9	High	High	High	High	High	High	High	Carbamidomethyl [C24; C33; C36; C39; C57; C121]; TMT6plex [K7; K8; K31; K40; K41; K58; K83; K90; K107; K130]; Succinyl [K83]; Oxidation [M37]
FALSE	High	IsMasterProtein	P52272	Heterogeneous nuclear ribonucleoprotein M OS=Homo sapiens OX=9606 GN=HNRNPM PE=1 SV=3	0	175.266	47	32	42	32	1	730	77.5	8.7	145.05	32	0	97.2	99.7	97.2	109.6	96.1	98.2	102	5893.7	6044.4	5891.8	6639.7	5825.5	5950.1	6180.9	5684.4	5905.1	5435.2	6639.7	5759.3	5422.3	6069.7	High	High	High	High	High	High	High	Carbamidomethyl [C114; C653; C676]; TMT6plex [K69; K83; K94; K110; K120; K126; K221; K239; K242; K322; K345; K381; K667; K685]; Oxidation [M336]
FALSE	High	IsMasterProtein	F2RM37	Coagulation factor IX OS=Homo sapiens OX=9606 GN=F9 p22 PE=2 SV=1	0	175.261	48	18	44	17	1	461	51.7	5.47	193.83	18	1	105.5	110.7	96.3	89.2	94.2	111	93.1	5534.6	5810.4	5052.1	4678.2	4941.4	5825.5	4886.2	5338.1	5676.5	4660.6	4678.2	4885.2	5308.8	4798.3	High	High	High	High	High	High	High	Carbamidomethyl [C117; C119; C128; C134; C141; C145; C155; C157; C170; C178; C252; C268; C335; C396]; TMT6plex [K126; K137; K146; K234; K247; K260; K274; K293; K311; K339; K347; K446; K455]; Deamidated:18O(1) [N245]
FALSE	High	IsMasterProtein	B2RMS9	Inter-alpha (Globulin) inhibitor H4 (Plasma Kallikrein-sensitive glycoprotein) OS=Homo sapiens OX=9606 GN=ITIH4 PE=2 SV=1	0	175.185	31	26	42	26	1	930	103.3	6.98	171.68	26	0	103.5	81.1	126.8	92.4	93.9	110.3	91.9	5775.8	4525.2	7074.1	5156.3	5242.1	6157.3	5129.9	5570.7	4420.9	6525.9	5156.3	5182.5	5611.1	5037.6	High	High	High	High	High	High	High	TMT6plex [K75; K76; K98; K111; K139; K151; K162; K170; K216; K224; K281; K496; K512; K633; K636; K788; K826; K842]; Oxidation [M491]
FALSE	High	IsMasterProtein	P12956	X-ray repair cross-complementing protein 6 OS=Homo sapiens OX=9606 GN=XRCC6 PE=1 SV=2	0	174.055	56	30	45	30	1	609	69.8	6.64	174.36	30	0	95.9	94.8	99.5	108.3	99.1	95	107.3	5231.5	5174	5431.1	5910.2	5408.9	5185	5856.8	5045.8	5054.8	5010.2	5910.2	5347.4	4725.1	5751.4	High	High	High	High	High	High	High	TMT6plex [K46; K74; K92; K94; K100; K114; K123; K182; K206; K238; K282; K287; K317; K331; K338; K351; K357; K424; K443; K445; K461; K510; K526; K539; K565; K582; K605]; Carbamidomethyl [C66; C398]; Oxidation [M453]
FALSE	High	IsMasterProtein	A0A024RBH2	Cytoskeleton-associated protein 4, isoform CRA_c OS=Homo sapiens OX=9606 GN=CKAP4 PE=4 SV=1	0	173.999	43	22	35	22	1	602	66	5.92	142.26	22	0	109.8	96.7	101.3	97.7	100.3	87.6	106.6	4881.2	4298.7	4502.6	4344.7	4457	3892.9	4737.7	4707.9	4199.6	4153.7	4344.7	4406.3	3547.6	4652.5	High	High	High	High	High	High	High	TMT6plex [K161; K223; K283; K287; K332; K339; K355; K405; K490; K505; K540; K551; K566; K578]
FALSE	High	IsMasterProtein	S6BAM6	IgG H chain OS=Homo sapiens OX=9606 PE=2 SV=1	0	173.475	34	10	85	2	1	319	34.3	7.84	365.1	10	0	93.7	61.2	132.7	70.2	90.7	165.9	85.6	39.8	26	56.4	29.8	38.5	70.4	36.4	38.4	25.4	52	29.8	38.1	64.2	35.7	High	High	High	High	High	High	High	Carbamidomethyl [C115; C171; C247; C253; C256; C288; C311]; TMT6plex [K160; K174; K249; K273; K275; K301; K316]; Succinyl [K174; K273; K275]; Propionyl [K301]
FALSE	High	IsMasterProtein	A0A384MDY8	Epididymis secretory sperm binding protein OS=Homo sapiens OX=9606 PE=2 SV=1	0	173.434	38	22	38	22	1	550	61.6	5.4	151.35	22	0	99.5	98.4	100.6	100.8	110.2	101.2	89.2	5714.6	5654	5778.5	5789.1	6331.4	5810.6	5124.3	5511.7	5523.7	5330.7	5789.1	6259.4	5295.2	5032.1	High	High	High	High	High	High	High	TMT6plex [K72; K79; K144; K161; K181; K255; K290; K319; K336; K346; K352; K352; K352; K359; K428]; Carbamidomethyl [C246]
FALSE	High	IsMasterProtein	B4E2A6	cDNA FLJ55508, highly similar to Sad1/unc-84-like protein 2 OS=Homo sapiens OX=9606 PE=2 SV=1	0	173.11	39	18	34	17	1	752	83.9	6.84	157.47	18	1	89.1	97.3	103.1	102	103	92.9	112.7	2232.6	2438.2	2584.1	2557.3	2582.3	2327.8	2824.1	2153.3	2382	2383.8	2557.3	2553	2121.3	2773.3	High	High	High	High	High	High	High	TMT6plex [K71; K335; K410; K444; K466; K537; K568; K605; K666; K699]; Carbamidomethyl [C598; C636]; Oxidation [M534]
FALSE	High	IsMasterProtein	H7BXR3	Sorbin and SH3 domain-containing protein 2 (Fragment) OS=Homo sapiens OX=9606 GN=SORBS2 PE=1 SV=1	0	172.821	40	25	62	3	1	636	70.1	9.6	224.7	25	25	105.8	87.6	99.1	96.5	104.3	89.2	117.6	7792.3	6450.7	7298.3	7109.3	7684.2	6566.8	8660.1	7515.6	6302	6732.7	7109.3	7596.9	5984.3	8504.3	High	High	High	High	High	High	High	TMT6plex [K26; K197; K245; K265; K330; K373; K411; K466; K510; K537; K570; K589]; Oxidation [M362; M367; M440]
FALSE	High	IsMasterProtein	A0A024R938	Peroxiredoxin 6, isoform CRA_a OS=Homo sapiens OX=9606 GN=PRDX6 PE=4 SV=1	0	172.49	72	22	63	22	1	224	25	6.38	239.63	22	0	101.8	94.6	105	97.1	104	96.4	101.2	6593.3	6126.2	6804.2	6293.8	6735.8	6244.7	6554.2	6359.2	5985	6276.9	6293.8	6659.2	5690.8	6436.3	High	High	High	High	High	High	High	TMT6plex [K56; K63; K84; K97; K122; K125; K141; K142; K173; K182; K199; K200]; Carbamidomethyl [C47; C91]; Oxidation [M116; M188]; Deamidated:18O(1) [N13]; Succinyl [K141; K142]
FALSE	High	IsMasterProtein	B2RBR9	cDNA, FLJ95650, highly similar to Homo sapiens karyopherin (importin) beta 1 (KPNB1), mRNA OS=Homo sapiens OX=9606 PE=2 SV=1	0	172.156	36	24	32	24	1	876	97.1	4.78	141.41	24	0	97.5	98.6	103.7	104.3	101.1	97.9	97	3578.5	3620.9	3807.8	3828.6	3711.1	3593.7	3561.8	3451.4	3537.5	3512.7	3828.6	3668.9	3274.9	3497.7	High	High	High	High	High	High	High	Carbamidomethyl [C158; C223; C228; C543; C765]; TMT6plex [K9; K23; K68; K73; K169; K206; K243; K332; K376; K537; K549; K651; K659; K749; K777; K867]; Acetyl [N-Term]
FALSE	High	IsMasterProtein	A0A5F9VB99	Sarcolemmal membrane-associated protein OS=Homo sapiens OX=9606 GN=SLMAP PE=4 SV=1	0	172.129	25	25	40	2	1	746	85.9	5.34	147.25	25	0	75.3	111.6	97.7	114.2	91.4	90.2	119.6	149.4	221.5	194	226.7	181.5	179.1	237.5	144.1	216.4	179	226.7	179.4	163.2	233.2	High	High	High	High	High	High	High	TMT6plex [K453; K464; K487; K514; K531; K532; K582; K598; K647; K658; K673; K677; K686; K688; K696; K704]; Carbamidomethyl [C594]; Oxidation [M634]
FALSE	High	IsMasterProtein	Q8TCD0	Uncharacterized protein OS=Homo sapiens OX=9606 PE=1 SV=1	0	171.887	41	8	115	0	1	239	26.2	8.06	537.53	8	12	129.7	79.8	125.7	80.7	86.8	114.9	82.4	10057.5	6187.8	9752.6	6260.5	6734.7	8915.5	6389.6	9700.4	6045.2	8996.8	6260.5	6658.2	8124.7	6274.6	Not Found	Not Found	Not Found	Not Found	Not Found	Not Found	Not Found	TMT6plex [K99; K151; K194; K208; K232]; Carbamidomethyl [C159; C219]; Succinyl [K151]
FALSE	High	IsMasterProtein	P50990	T-complex protein 1 subunit theta OS=Homo sapiens OX=9606 GN=CCT8 PE=1 SV=4	0	171.239	52	27	37	27	1	548	59.6	5.6	141.55	27	0	98.4	98.8	102.8	105.9	93.5	95.4	105.2	4849.6	4866.8	5064.3	5220.5	4606.6	4702.8	5186	4677.4	4754.6	4671.8	5220.5	4554.2	4285.7	5092.7	High	High	High	High	High	High	High	TMT6plex [K16; K62; K84; K171; K181; K235; K254; K270; K281; K296; K307; K367; K400; K421; K439; K459; K490; K504]; Oxidation [M492]; Carbamidomethyl [C136; C244; C430]
FALSE	High	IsMasterProtein	E5KRK5	Mitochondrial NADH-ubiquinone oxidoreductase 75 kDa subunit OS=Homo sapiens OX=9606 GN=NDUFS1 PE=3 SV=1	0	171.202	41	21	31	21	1	727	79.4	6.23	134	21	0	100.6	107.7	97.3	100.8	95.6	100.4	97.5	2983.8	3194.6	2884.6	2990.7	2836.3	2978.3	2891.6	2877.9	3121	2661.1	2990.7	2804.1	2714.1	2839.6	High	High	High	High	High	High	High	Carbamidomethyl [C78; C92; C367; C554; C564]; TMT6plex [K84; K98; K212; K298; K336; K355; K499; K531; K592; K692]
FALSE	High	IsMasterProtein	A8K486	Peptidyl-prolyl cis-trans isomerase OS=Homo sapiens OX=9606 PE=2 SV=1	0	171.037	71	15	97	11	1	165	18	6.9	311.64	15	4	100.8	105.2	99.8	96.9	100.3	98.6	98.5	13299.3	13872.8	13157.8	12779.2	13224.6	13010.9	12989.2	12827.1	13553.1	12138.1	12779.2	13074.3	11856.8	12755.5	High	High	High	High	High	High	High	TMT6plex [K28; K31; K44; K82; K91; K118; K125; K131; K133]; Oxidation [M61; M100; M136; M142]; Succinyl [K82; K91; K133]; Carbamidomethyl [C62; C115; C161]; Deamidated:18O(1) [N102; N106; N108]; Propionyl [K133]
FALSE	High	IsMasterProtein	Q6N092	Uncharacterized protein DKFZp686K18196 (Fragment) OS=Homo sapiens OX=9606 GN=DKFZp686K18196 PE=2 SV=1	0	170.78	37	12	59	6	1	519	56.4	6.93	297.97	12	7	115.9	87.8	132.2	89.4	78.8	118.6	77.3	5350.7	4053.1	6102	4125.6	3639.7	5477.1	3569.6	5160.7	3959.7	5629.1	4125.6	3598.3	4991.3	3505.4	High	High	High	High	High	High	High	TMT6plex [K247; K334; K366; K378; K387; K441; K472; K493]; Carbamidomethyl [C243; C346; C348; C358; C370; C416; C479]; Deamidated:18O(1) [N390]
FALSE	High	IsMasterProtein	S6BGE0	IgG H chain OS=Homo sapiens OX=9606 PE=2 SV=1	0	170.712	31	9	84	1	1	300	32.2	7.85	360.75	9	0	115.9	102	104.7	95	85.2	106.7	90.5	115.8	101.9	104.6	94.9	85.1	106.6	90.4	111.7	99.6	96.5	94.9	84.1	97.1	88.8	High	High	High	High	High	High	High	Carbamidomethyl [C166; C242; C248; C251; C283]; TMT6plex [K143; K155; K169; K244; K268; K270; K296]; Succinyl [K169; K268; K270]
FALSE	High	IsMasterProtein	P53621	Coatomer subunit alpha OS=Homo sapiens OX=9606 GN=COPA PE=1 SV=2	0	170.636	30	29	41	29	1	1224	138.3	7.66	152.27	29	0	100.7	95.6	102.7	104.4	103.3	94.2	99.2	4506.9	4278.9	4596.9	4672	4622.8	4218.4	4438.5	4346.9	4180.3	4240.7	4672	4570.3	3844.2	4358.6	High	High	High	High	High	High	High	Carbamidomethyl [C41; C380; C453; C514; C580; C693; C1013; C1057; C1185; C1191]; TMT6plex [K46; K61; K74; K198; K271; K280; K350; K441; K446; K480; K598; K631; K782; K793; K815; K825; K956; K1021; K1028; K1044; K1134; K1197; K1211]; Oxidation [M802]
FALSE	High	IsMasterProtein	P36871	Phosphoglucomutase-1 OS=Homo sapiens OX=9606 GN=PGM1 PE=1 SV=3	0	170.278	53	28	59	12	1	562	61.4	6.76	200.29	28	18	100.4	99.5	96.5	101.5	107.1	89.3	105.7	7506.2	7435.8	7218	7589.8	8006.5	6676.8	7904.4	7239.7	7264.4	6658.6	7589.8	7915.5	6084.6	7762.2	High	High	High	High	High	High	High	TMT6plex [K16; K130; K146; K152; K164; K172; K180; K209; K234; K299; K360; K370; K414; K419; K470; K523; K545]; Deamidated:18O(1) [N91; N135]; Oxidation [M225; M335]; Carbamidomethyl [C101; C160]
FALSE	High	IsMasterProtein	P04003	C4b-binding protein alpha chain OS=Homo sapiens OX=9606 GN=C4BPA PE=1 SV=2	0	169.802	38	21	50	21	1	597	67	7.3	193.92	21	0	86.3	142	102.6	74.2	69.4	148.5	76.9	5618	9245.3	6679.4	4832.7	4517.5	9666.5	5005.8	5418.5	9032.2	6161.8	4832.7	4466.2	8809.1	4915.7	High	High	High	High	High	High	High	Carbamidomethyl [C81; C113; C140; C170; C332; C348; C360; C364; C365; C409; C422; C426; C454; C538; C546; C558]; TMT6plex [K174; K337; K350; K369; K431; K447; K456; K465; K537; K553; K566; K573]; Oxidation [M556]
FALSE	High	IsMasterProtein	O94973	AP-2 complex subunit alpha-2 OS=Homo sapiens OX=9606 GN=AP2A2 PE=1 SV=2	0	169.765	38	28	36	10	1	939	103.9	6.96	144.74	28	11	96.8	103.8	103.8	96.7	102.9	102	94	2656.2	2850.5	2850.6	2653.4	2823.7	2801.2	2580.6	2561.9	2784.8	2629.7	2653.4	2791.6	2552.7	2534.2	High	High	High	High	High	High	High	Oxidation [M601; M861]; TMT6plex [K117; K153; K165; K289; K377; K433; K497; K546; K555; K614; K631; K728; K745; K825; K856; K858; K867; K897]; Carbamidomethyl [C171; C267; C282; C396; C491; C903; C932]
FALSE	High	IsMasterProtein	A0A286YEY4	Immunoglobulin heavy constant gamma 2 (Fragment) OS=Homo sapiens OX=9606 GN=IGHG2 PE=1 SV=1	0	169.658	44	13	130	1	1	395	43.8	6.52	498.97	13	0	107.7	95.2	115.1	87.3	96.5	114.7	83.6	117.6	103.9	125.6	95.3	105.3	125.2	91.2	113.4	101.5	115.9	95.3	104.1	114.1	89.6	High	High	High	High	High	High	High	Carbamidomethyl [C14; C27; C102; C103; C106; C109; C246; C304]; TMT6plex [K30; K125; K127; K196; K199; K213; K239; K249; K271; K288; K318]; Oxidation [M237; M276]; Deamidated:18O(1) [N268]; Succinyl [K213; K249]
FALSE	High	IsMasterProtein	A0A2R8Y5S7	Radixin OS=Homo sapiens OX=9606 GN=RDX PE=1 SV=1	0	169.151	42	26	70	13	1	590	69.3	6.27	228.24	26	0	96.3	100.1	103.5	102.5	95.4	97.7	104.4	2030.9	2110.3	2182	2159.9	2011.8	2058.7	2201.4	1958.8	2061.7	2012.9	2159.9	1988.9	1876.1	2161.8	High	High	High	High	High	High	High	TMT6plex [K27; K35; K53; K60; K79; K83; K107; K193; K209; K253; K254; K258; K262; K263; K296; K306; K344; K352; K360; K427; K435; K436; K458]; Succinyl [K258; K296]; Carbamidomethyl [C284]; Oxidation [M12; M285; M292; M305]
FALSE	High	IsMasterProtein	P04899	Guanine nucleotide-binding protein G(i) subunit alpha-2 OS=Homo sapiens OX=9606 GN=GNAI2 PE=1 SV=3	0	169.062	55	18	51	11	1	355	40.4	5.54	210.89	18	7	99.3	96.7	105.7	97.1	101.1	105.1	94.9	4985.7	4856.9	5305	4876.9	5074.4	5278.4	4763.3	4808.7	4745	4893.9	4876.9	5016.7	4810.2	4677.6	High	High	High	High	High	High	High	Oxidation [M88]; TMT6plex [K29; K46; K86; K258; K278; K296; K307; K313; K346]; Deamidated:18O(1) [N158]; Carbamidomethyl [C112; C140; C255; C287]
FALSE	High	IsMasterProtein	Q02218	2-oxoglutarate dehydrogenase, mitochondrial OS=Homo sapiens OX=9606 GN=OGDH PE=1 SV=3	0	168.73	36	29	39	29	1	1023	115.9	6.86	148.23	29	0	89.8	92.3	99.9	112.9	95.8	106.8	102.5	4384.5	4509	4877.6	5513.1	4677.8	5214.9	5006.1	4228.8	4405.1	4499.6	5513.1	4624.6	4752.3	4916	High	High	High	High	High	High	High	TMT6plex [K171; K184; K237; K251; K291; K336; K348; K389; K401; K402; K534; K539; K697; K813; K899; K907; K943; K947; K961; K981; K999; K1020]; Carbamidomethyl [C283; C331; C395; C566; C802; C904; C956]; Oxidation [M801]
FALSE	High	IsMasterProtein	Q6N030	Uncharacterized protein OS=Homo sapiens OX=9606 GN=DKFZp686I15212 PE=1 SV=1	0	168.274	32	13	137	5	1	518	57	8.05	509.28	13	0	121	97.4	75.7	85	98.1	113.9	108.8	2733	2200.3	1709.3	1919.6	2216.6	2573.5	2456.9	2636	2149.6	1576.8	1919.6	2191.4	2345.2	2412.7	High	High	High	High	High	High	High	Succinyl [K171; K317; K388; K405; K441]; TMT6plex [K171; K317; K319; K347; K359; K388; K405; K431; K441]; Carbamidomethyl [C155; C168; C252; C300; C332; C438; C565; C565; C565; C565; C565; C571; C571; C571; C571; C571]; Oxidation [M429]
FALSE	High	IsMasterProtein	Q16181	Septin-7 OS=Homo sapiens OX=9606 GN=SEPTIN7 PE=1 SV=2	0	167.177	52	22	49	19	1	437	50.6	8.63	192.79	22	5	104.5	103	98.9	99.6	99.6	94.2	100.1	6506	6411.5	6156.8	6197.1	6199.6	5865.3	6228.2	6275	6263.7	5679.7	6197.1	6129.1	5345	6116.1	High	High	High	High	High	High	High	Carbamidomethyl [C204; C280]; TMT6plex [K25; K63; K97; K195; K208; K221; K235; K238; K260; K298; K364; K373; K395; K400; K408]; Oxidation [M294; M355]; Succinyl [K195]
FALSE	High	IsMasterProtein	A0A0M4FEM1	Alpha-1,4 glucan phosphorylase OS=Homo sapiens OX=9606 GN=PYGM PE=3 SV=1	0	166.907	43	30	42	20	1	842	97.1	6.95	160.78	30	0	90.2	98.2	104.7	113.5	89.7	94.8	108.8	2427.4	2640.9	2817.9	3054.1	2412.9	2550.6	2928.2	2341.2	2580	2599.5	3054.1	2385.5	2324.4	2875.5	High	High	High	High	High	High	High	Oxidation [M616; M680]; TMT6plex [K29; K30; K170; K192; K256; K290; K295; K333; K438; K465; K466; K521; K609; K618; K681; K721; K754]; Carbamidomethyl [C373; C496]
FALSE	High	IsMasterProtein	H0UI49	Laminin, alpha 4, isoform CRA_b OS=Homo sapiens OX=9606 GN=LAMA4 PE=4 SV=1	0	166.771	19	26	38	26	1	1816	201.7	6.3	149.59	26	0	87.8	105.7	79.9	96.5	85.9	134.8	109.4	3652	4394.9	3325.4	4014.3	3573.4	5605.8	4550.2	3522.3	4293.6	3067.7	4014.3	3532.8	5108.6	4468.3	High	High	High	High	High	High	High	TMT6plex [K288; K340; K352; K477; K568; K659; K849; K859; K863; K881; K906; K915; K928; K952; K1032; K1202; K1323; K1427; K1438]; Carbamidomethyl [C129; C132; C134; C146; C1220]
FALSE	High	IsMasterProtein	O95782	AP-2 complex subunit alpha-1 OS=Homo sapiens OX=9606 GN=AP2A1 PE=1 SV=3	0	166.672	36	28	41	20	1	977	107.5	7.03	152.09	28	8	98.9	101.5	98	105.3	102.7	104.2	89.4	4286.5	4400.9	4249.2	4566.4	4450	4515.2	3874	4134.3	4299.5	3919.9	4566.4	4399.4	4114.7	3804.3	High	High	High	High	High	High	High	Carbamidomethyl [C171; C283; C397; C492; C941]; TMT6plex [K117; K165; K290; K427; K434; K481; K498; K547; K556; K615; K810; K856; K891; K905; K935]
FALSE	High	IsMasterProtein	P17987	T-complex protein 1 subunit alpha OS=Homo sapiens OX=9606 GN=TCP1 PE=1 SV=1	0	166.611	47	21	38	21	1	556	60.3	6.11	154.96	21	0	98.9	93.6	106	102.4	97.1	96.5	105.7	3897.2	3687	4175.8	4034.9	3825.1	3803.4	4164.8	3758.8	3602	3852.2	4034.9	3781.6	3466	4089.9	High	High	High	High	High	High	High	Carbamidomethyl [C76; C147; C218; C236; C296; C357]; TMT6plex [K33; K43; K73; K84; K153; K199; K227; K243; K259; K298; K365; K466; K510]; Oxidation [M23; M225; M295]; Acetyl [N-Term]; Propionyl [K227]
FALSE	High	IsMasterProtein	V9HWA6	Epididymis luminal protein 32 OS=Homo sapiens OX=9606 GN=HEL32 PE=2 SV=1	0	166.563	72	15	112	14	1	165	18.5	7.85	394.96	15	0	96.6	101.5	103.4	97.6	102.7	101.2	97	11765.9	12368.9	12598.5	11889.2	12515	12337.2	11824.5	11348.1	12083.9	11622.2	11889.2	12372.8	11242.9	11611.7	High	High	High	High	High	High	High	Carbamidomethyl [C23; C39; C46; C80; C135; C147; C163]; TMT6plex [K19; K30; K31; K44; K45; K53; K69; K78; K92; K121; K132; K151]; Succinyl [K44; K78]; Oxidation [M74; M115]
FALSE	High	IsMasterProtein	B3KS79	cDNA FLJ35730 fis, clone TESTI2003131, highly similar to ALPHA-1-ANTICHYMOTRYPSIN OS=Homo sapiens OX=9606 PE=2 SV=1	0	166.228	31	17	74	17	1	448	50.6	5.63	274.18	17	0	90	74.5	118.2	104.6	133.6	102	77.1	7233.8	5981.6	9494.2	8403.2	10732.7	8196.3	6197.2	6977	5843.8	8758.4	8403.2	10610.7	7469.3	6085.7	High	High	High	High	High	High	High	TMT6plex [K183; K202; K203; K210; K216; K222; K292; K322; K340; K385; K404]; Carbamidomethyl [C286]; Succinyl [K322; K340]; Oxidation [M315]
FALSE	High	IsMasterProtein	P55786	Puromycin-sensitive aminopeptidase OS=Homo sapiens OX=9606 GN=NPEPPS PE=1 SV=2	0	165.793	39	28	40	28	1	919	103.2	5.72	142.87	28	0	101.3	93.5	104	96.1	103.9	99.9	101.4	4294.9	3963.2	4411.7	4074.9	4404	4235.6	4297.5	4142.4	3871.9	4069.8	4074.9	4353.9	3859.9	4220.2	High	High	High	High	High	High	High	Carbamidomethyl [C190; C527; C537; C887; C888]; TMT6plex [K145; K197; K208; K287; K304; K336; K488; K499; K556; K563; K571; K574; K580; K638; K695; K730; K736; K753; K794; K821; K832; K863; K899]; Oxidation [M566]
FALSE	High	IsMasterProtein	Q6MZK8	Uncharacterized protein DKFZp686K06110 OS=Homo sapiens OX=9606 GN=DKFZp686K06110 PE=2 SV=1	0	164.56	11	23	79	1	1	2060	226.3	4.44	256.8	23	0	131.6	242.4	28.9	36.6	30.1	111.5	119	350.4	645.6	77.1	97.4	80.1	296.9	317.1	338	630.7	71.1	97.4	79.2	270.6	311.4	High	High	High	High	High	High	High	TMT6plex [K86; K435; K1076; K1418; K1419; K1610; K1839; K1846; K1895; K1955; K1970; K1990; K2046]; Oxidation [M1074; M2017]; Carbamidomethyl [C1815; C1817; C1826; C1833; C1844; C1960; C1989; C2016]
FALSE	High	IsMasterProtein	A0A0C4DGQ5	Calpain small subunit 1 OS=Homo sapiens OX=9606 GN=CAPNS1 PE=1 SV=1	0	164.52	54	12	31	12	1	322	33.8	6.23	136.78	12	0	103.8	80.6	113.9	98.8	106.9	96.5	99.5	3504.7	2721.8	3848.2	3336.1	3611.8	3258.6	3360.1	3380.3	2659.1	3550	3336.1	3570.8	2969.6	3299.6	High	High	High	High	High	High	High	Deamidated:18O(1) [N27]; Oxidation [M59; M121; M147; M151; M224]; TMT6plex [K9; K126; K158; K165; K172; K179]; Acetyl [N-Term]; Carbamidomethyl [C144; C232]
FALSE	High	IsMasterProtein	A0A024R152	HCG28765, isoform CRA_b OS=Homo sapiens OX=9606 GN=hCG_28765 PE=4 SV=1	0	164.341	28	26	36	26	1	1337	147.1	5.01	147.62	26	0	93.3	105.9	106.1	102.8	97.2	89.1	105.6	4376.9	4964.8	4976.8	4820.6	4557.8	4178.9	4953.7	4221.5	4850.4	4591.1	4820.6	4506	3808.2	4864.6	High	High	High	High	High	High	High	TMT6plex [K44; K106; K113; K241; K282; K339; K428; K639; K640; K685; K713; K778; K879; K888; K913; K1148; K1175; K1267]; Carbamidomethyl [C150]; Succinyl [K1237; K1239]; Crotonyl [K1237; K1239]
FALSE	High	IsMasterProtein	O43491	Band 4.1-like protein 2 OS=Homo sapiens OX=9606 GN=EPB41L2 PE=1 SV=1	0	163.819	35	27	33	27	1	1005	112.5	5.44	131.36	27	0	108.8	102	101.5	98.7	96	98.7	94.2	5578.8	5230.7	5201.1	5058.8	4922.2	5061.2	4826.8	5380.7	5110.2	4798	5058.8	4866.3	4612.3	4740	High	High	High	High	High	High	High	TMT6plex [K24; K94; K135; K171; K178; K184; K191; K203; K236; K246; K256; K270; K295; K399; K420; K474; K505; K565; K611; K636; K669; K822; K902]; Carbamidomethyl [C232; C248]; Deamidated:18O(1) [N817]
FALSE	High	IsMasterProtein	Q562R1	Beta-actin-like protein 2 OS=Homo sapiens OX=9606 GN=ACTBL2 PE=1 SV=2	0	163.385	43	13	384	5	1	376	42	5.59	1254.39	13	0	98.7	93.2	108.3	97	100.6	101.3	100.9	876.7	827.8	962.2	861.6	893.4	899.9	896.4	845.6	808.7	887.6	861.6	883.2	820.1	880.3	High	High	High	High	High	High	High	Carbamidomethyl [C218; C258; C286]; TMT6plex [K51; K192; K285; K292; K329; K337]; Oxidation [M45; M48; M154; M191; M228; M284; M306]; Propionyl [K285]; Deamidated:18O(1) [N281]; Succinyl [K51; K192]
FALSE	High	IsMasterProtein	B4DI63	cDNA FLJ59205, highly similar to Mimecan OS=Homo sapiens OX=9606 PE=2 SV=1	0	163.293	45	19	108	19	1	356	40.5	7.99	439.49	19	0	99	98.4	94.7	102.8	85.6	93.3	126.2	10524.6	10466.1	10067.1	10924.7	9103.9	9922.2	13417	10150.9	10224.9	9286.9	10924.7	9000.4	9042.1	13175.6	High	High	High	High	High	High	High	TMT6plex [K118; K127; K143; K144; K223; K239; K246; K253; K314; K339; K348]; Carbamidomethyl [C313; C346]; Deamidated:18O(1) [N271; N272]; Succinyl [K223]
FALSE	High	IsMasterProtein	P07737	Profilin-1 OS=Homo sapiens OX=9606 GN=PFN1 PE=1 SV=2	0	163.094	74	11	87	11	1	140	15	8.27	338.95	11	0	101.9	96.7	104.3	94.7	104.8	97.6	99.9	8107.7	7694	8295.8	7534.3	8336	7759.5	7948.7	7819.8	7516.7	7652.9	7534.3	8241.3	7071.2	7805.7	High	High	High	High	High	High	High	Carbamidomethyl [C128]; Oxidation [M86; M114; M131]; TMT6plex [K38; K54; K70; K105; K108; K116; K126; K127]; Succinyl [K54; K116]
FALSE	High	IsMasterProtein	D0PNI1	Epididymis luminal protein 4 OS=Homo sapiens OX=9606 GN=YWHAZ PE=2 SV=1	0	162.411	60	17	83	12	1	245	27.7	4.79	286.03	17	3	106.2	98.7	100.3	102.3	100.5	94	98	8060.4	7496.5	7617.3	7769.9	7628.4	7134.1	7438.7	7774.2	7323.7	7027	7769.9	7541.7	6501.3	7304.9	High	High	High	High	High	High	High	Carbamidomethyl [C25; C94; C189]; TMT6plex [K3; K9; K27; K49; K68; K85; K103; K115; K138; K139; K157; K158; K193; K212]; Succinyl [K49; K103; K157]; Oxidation [M22; M26; M160; M218]; Acetyl [N-Term]
FALSE	High	IsMasterProtein	P0DOX6	Immunoglobulin mu heavy chain OS=Homo sapiens OX=9606 PE=1 SV=2	0	162.398	41	18	71	1	1	576	63.4	7.87	263.74	18	0	104	100.2	130.6	82	90.3	102	90.9	17	16.4	21.4	13.4	14.8	16.7	14.9	16.4	16	19.7	13.4	14.6	15.2	14.6	High	High	High	High	High	High	High	Carbamidomethyl [C259; C426; C474; C536; C575]; TMT6plex [K201; K237; K292; K300; K308; K361; K438; K445; K558]; Succinyl [K237]; Deamidated:18O(1) [N529]; Oxidation [M506]
FALSE	High	IsMasterProtein	Q8WUP2	Filamin-binding LIM protein 1 OS=Homo sapiens OX=9606 GN=FBLIM1 PE=1 SV=2	0	162.25	59	21	55	9	1	373	40.6	6.02	212.99	21	14	101	100	108.9	95.7	104.7	96.8	92.9	5734.1	5679.3	6186	5432.5	5946.3	5495.1	5277.5	5530.5	5548.4	5706.6	5432.5	5878.7	5007.7	5182.5	High	High	High	High	High	High	High	Carbamidomethyl [C35; C183; C186; C208; C211; C232; C235; C266; C269; C272; C275; C291; C303; C306; C323; C332; C351; C360; C363]; TMT6plex [K50; K188; K201; K226; K298; K320; K361; K366]; Oxidation [M49; M200]; Succinyl [K361]
FALSE	High	IsMasterProtein	A7MD96	SYNPO protein (Fragment) OS=Homo sapiens OX=9606 GN=SYNPO PE=2 SV=1	0	162.086	38	26	47	9	1	887	94.7	9.74	188.11	26	20	104.1	108.9	95.8	103.3	96.4	92.3	99.1	5714.4	5977.6	5255.7	5670	5287.7	5067.6	5439.6	5511.5	5839.8	4848.4	5670	5227.6	4618.1	5341.7	High	High	High	High	High	High	High	TMT6plex [K31; K159; K350; K386; K388; K405; K457; K578; K582; K592; K604]; Carbamidomethyl [C152; C455; C835; C880]; Deamidated:18O(1) [N314]; Oxidation [M254; M371]
FALSE	High	IsMasterProtein	B7Z9B1	cDNA FLJ52398, highly similar to Cadherin-13 OS=Homo sapiens OX=9606 PE=2 SV=1	0	161.857	32	21	51	21	1	760	83.4	5.12	228.87	21	0	111.4	96.8	108.2	85.8	113.5	94.3	90	4418	3840.9	4292.1	3403.5	4501.7	3742.1	3569.8	4261.1	3752.4	3959.5	3403.5	4450.5	3410.2	3505.6	High	High	High	High	High	High	High	TMT6plex [K121; K162; K173; K232; K270; K340; K352; K373; K666; K671; K677; K680]; Deamidated:18O(1) [N344]; Crotonyl [K340]; Oxidation [M345]; Carbamidomethyl [C727; C729]
FALSE	High	IsMasterProtein	Q10567	AP-1 complex subunit beta-1 OS=Homo sapiens OX=9606 GN=AP1B1 PE=1 SV=2	0	161.669	29	27	41	6	1	949	104.6	5.06	164.72	27	5	102.7	105.7	96.5	101.1	100.7	98.2	95.2	1763.6	1815.2	1658	1737.7	1729.9	1686.9	1634.9	1701	1773.4	1529.5	1737.7	1710.2	1537.3	1605.5	High	High	High	High	High	High	High	Carbamidomethyl [C95; C123; C241; C380; C391; C433; C866]; TMT6plex [K11; K45; K117; K128; K272; K312; K335; K359; K383; K402; K415; K424; K538; K817; K876; K887; K901]
FALSE	High	IsMasterProtein	P02790	Hemopexin OS=Homo sapiens OX=9606 GN=HPX PE=1 SV=2	0	161.545	48	21	59	20	1	462	51.6	7.02	212.39	21	1	119.2	66.4	107.1	74.4	115.3	114.7	102.9	6796.5	3788.1	6106.2	4244.8	6578.8	6542.3	5869.1	6555.2	3700.8	5633	4244.8	6504	5962	5763.5	High	High	High	High	High	High	High	Carbamidomethyl [C149; C154; C200; C231; C366; C408; C418; C435]; TMT6plex [K112; K115; K123; K124; K178; K343; K386; K402; K411; K441]; Oxidation [M177; M409]
FALSE	High	IsMasterProtein	P22626	Heterogeneous nuclear ribonucleoproteins A2/B1 OS=Homo sapiens OX=9606 GN=HNRNPA2B1 PE=1 SV=2	0	161.357	64	20	47	18	1	353	37.4	8.95	184.23	20	2	97.4	98.3	99.6	104.3	97.8	94.5	108	5926	5982.9	6059.2	6346.4	5948.9	5751.8	6572.7	5715.6	5845	5589.6	6346.4	5881.3	5241.6	6454.4	High	High	High	High	High	High	High	TMT6plex [K46; K59; K120; K137; K168; K173]; Carbamidomethyl [C50]; Oxidation [M53]
FALSE	High	IsMasterProtein	D9ZGF8	Rho-associated protein kinase OS=Homo sapiens OX=9606 GN=ROCK1 PE=3 SV=1	0	161.287	28	33	38	27	1	1354	158.1	5.94	143.07	33	0	98.8	98.5	102.8	95.3	104.7	100.8	99.2	4529.7	4512.9	4710.9	4368.1	4799.6	4619.1	4546.3	4368.9	4408.9	4345.8	4368.1	4745.1	4209.4	4464.5	High	High	High	High	High	High	High	Carbamidomethyl [C220; C231; C314; C714; C1070]; TMT6plex [K200; K208; K222; K247; K307; K446; K452; K486; K520; K527; K528; K601; K639; K692; K718; K782; K791; K801; K818; K830; K864; K870; K885; K898; K921; K1083]; Oxidation [M221]; Propionyl [K762]; Deamidated:18O(1) [N761]; Crotonyl [K754]
FALSE	High	IsMasterProtein	Q59HE3	Calpastatin isoform a variant (Fragment) OS=Homo sapiens OX=9606 PE=2 SV=1	0	160.81	37	25	36	3	1	784	84.2	5.35	153.03	25	23	104.8	101.3	95.5	105.2	102.4	94.4	96.5	5440.1	5258.4	4956.5	5462.3	5316.4	4901.6	5010.5	5246.9	5137.2	4572.4	5462.3	5256	4466.8	4920.3	High	High	High	High	High	High	High	TMT6plex [K76; K96; K184; K191; K212; K216; K232; K235; K239; K329; K337; K353; K359; K502; K519; K528; K533; K549; K605; K641; K649; K665; K670; K672]; Oxidation [M90; M531; M667]; Carbamidomethyl [C489]
FALSE	High	IsMasterProtein	O60763	General vesicular transport factor p115 OS=Homo sapiens OX=9606 GN=USO1 PE=1 SV=2	0	160.759	31	24	31	24	1	962	107.8	4.91	126.46	24	0	96.7	98.6	102	107.9	103	88.1	103.6	3377.2	3444.2	3563.2	3767.7	3597.4	3075.6	3617.5	3257.3	3364.8	3287.1	3767.7	3556.5	2802.8	3552.4	High	High	High	High	High	High	High	TMT6plex [K25; K119; K251; K487; K580; K596; K615; K626; K656; K705; K756; K791; K810; K827; K858; K892; K894; K903; K904; K919]; Carbamidomethyl [C478]
FALSE	High	IsMasterProtein	E9PI65	Heat shock cognate 71 kDa protein (Fragment) OS=Homo sapiens OX=9606 GN=HSPA8 PE=1 SV=1	0	159.954	86	14	57	1	1	168	17.9	5.29	228.06	14	0	88.9	87.5	104.9	96.8	90.8	103.1	128	79.9	78.7	94.3	87	81.6	92.7	115.1	77.1	76.9	87	87	80.7	84.5	113	High	High	High	High	High	High	High	TMT6plex [K25; K56; K71; K85; K87; K96; K118; K146; K147]; Propionyl [K96]; Deamidated:18O(1) [N62; N65; N100; N110]; Carbamidomethyl [C17]; Succinyl [K146; K147]; Oxidation [M81]
FALSE	High	IsMasterProtein	P53675	Clathrin heavy chain 2 OS=Homo sapiens OX=9606 GN=CLTCL1 PE=1 SV=2	0	159.776	12	20	40	1	1	1640	186.9	5.85	157.6	20	0	97.4	129	93.5	100.6	99.8	96.4	83.3	82.3	109.1	79	85.1	84.4	81.5	70.5	79.4	106.6	72.9	85.1	83.4	74.3	69.2	High	High	High	High	High	High	High	Carbamidomethyl [C459; C617; C682; C736; C778; C918; C926; C934]; Succinyl [K619]; TMT6plex [K96; K453; K456; K468; K619; K688; K737; K806; K851; K941; K1034; K1326; K1392; K1397]; Deamidated:18O(1) [N935]; Oxidation [M95]
FALSE	High	IsMasterProtein	P00338	L-lactate dehydrogenase A chain OS=Homo sapiens OX=9606 GN=LDHA PE=1 SV=2	0	159.269	62	21	86	20	1	332	36.7	8.27	331.58	21	1	124.4	90	103.3	95.1	114.6	95.5	77.1	11089.3	8024.6	9211.3	8473.1	10212.2	8512.6	6869.1	10695.6	7839.7	8497.5	8473.1	10096.1	7757.5	6745.5	High	High	High	High	High	High	High	Carbamidomethyl [C35; C163; C293]; TMT6plex [K14; K22; K42; K57; K59; K90; K118; K126; K149; K222; K224; K228; K243; K278; K305; K328]; Deamidated:18O(1) [N298]; Oxidation [M33; M41]; Succinyl [K228]
FALSE	High	IsMasterProtein	B2R6J2	cDNA, FLJ92973, highly similar to Homo sapiens villin 2 (ezrin) (VIL2), mRNA OS=Homo sapiens OX=9606 PE=2 SV=1	0	159.051	45	30	68	18	1	586	69.4	6.27	220.54	30	2	107.4	97.3	103.1	92.3	93.4	100.3	106.3	2932	2655.9	2814.1	2519	2548.2	2738	2900.5	2827.9	2594.7	2596	2519	2519.2	2495.1	2848.3	High	High	High	High	High	High	High	TMT6plex [K27; K35; K53; K60; K79; K107; K133; K184; K193; K253; K254; K258; K262; K263; K296; K306; K344; K357; K427; K450; K458]; Carbamidomethyl [C117; C284]; Succinyl [K258; K296]; Oxidation [M12; M305]
FALSE	High	IsMasterProtein	A0A0D9SF53	ATP-dependent RNA helicase DDX3X OS=Homo sapiens OX=9606 GN=DDX3X PE=1 SV=1	0	158.915	34	21	34	6	1	733	81.4	8.07	141.66	21	0	94.7	90.7	105.4	108.2	98	107.1	95.9	1076.7	1031	1197.6	1230.2	1114.5	1217.4	1090.1	1038.5	1007.2	1104.8	1230.2	1101.8	1109.4	1070.5	High	High	High	High	High	High	High	TMT6plex [K66; K162; K215; K230; K342; K373; K418; K427; K440; K451; K511; K564]; Carbamidomethyl [C223; C298; C341]
FALSE	High	IsMasterProtein	A0A024R9A4	DEAD (Asp-Glu-Ala-Asp) box polypeptide 3, Y-linked, isoform CRA_a OS=Homo sapiens OX=9606 GN=DDX3Y PE=3 SV=1	0	158.591	41	22	33	7	1	660	73.1	7.55	134.1	22	15	97.3	96.9	103.2	104.9	96	100.5	101.2	4071.3	4054.8	4319.7	4389.9	4017.9	4206.4	4237.5	3926.7	3961.4	3984.9	4389.9	3972.2	3833.3	4161.3	High	High	High	High	High	High	High	TMT6plex [K25; K64; K66; K80; K136; K160; K213; K228; K250; K340; K371; K416; K425; K546; K562]; Carbamidomethyl [C62; C221; C296; C339]
FALSE	High	IsMasterProtein	A8K3I0	cDNA FLJ78437, highly similar to Homo sapiens cartilage oligomeric matrix protein (COMP), mRNA OS=Homo sapiens OX=9606 PE=2 SV=1	0	158.578	32	17	28	17	1	757	82.8	4.59	128.54	17	0	95.6	68.4	72.9	62.6	98.8	67.6	234.2	2740.7	1960.7	2089.4	1794.7	2831.9	1939.3	6714.8	2643.4	1915.5	1927.5	1794.7	2799.7	1767.3	6594	High	High	High	High	High	High	High	TMT6plex [K396; K413; K512; K516; K638]; Carbamidomethyl [C69; C72; C142; C206; C209; C221; C253; C255; C266; C407; C410; C504; C520]
FALSE	High	IsMasterProtein	Q6ZMP0	Thrombospondin type-1 domain-containing protein 4 OS=Homo sapiens OX=9606 GN=THSD4 PE=2 SV=2	0	158.309	27	23	28	23	1	1018	112.4	7.65	121.94	23	0	86	150.3	88.1	117	82.5	79.3	96.8	3974.7	6950	4070.8	5409.5	3812.8	3667.9	4475.2	3833.6	6789.8	3755.3	5409.5	3769.5	3342.6	4394.7	High	High	High	High	High	High	High	Carbamidomethyl [C301; C306; C318; C388; C401; C404; C411; C629; C633; C736; C748; C752; C763; C776; C788; C793; C924; C962; C967; C975; C991]; TMT6plex [K324; K340; K396; K400; K419; K439; K485; K570; K635; K779; K795; K926; K976; K978; K997]
FALSE	High	IsMasterProtein	V9HW88	Calreticulin OS=Homo sapiens OX=9606 GN=HEL-S-99n PE=2 SV=1	0	158.209	49	17	54	17	1	417	48.1	4.44	225.46	17	0	105.8	93.3	103.7	100.7	94.7	88.1	113.7	7512.8	6622.4	7367.2	7147.5	6724.7	6255.6	8077	7246.1	6469.8	6796.3	7147.5	6648.3	5700.7	7931.7	High	High	High	High	High	High	High	Carbamidomethyl [C105; C163]; TMT6plex [K55; K62; K64; K87; K98; K111; K153; K159; K164; K185; K206; K207; K209; K215; K232; K238; K248; K286; K351]
FALSE	High	IsMasterProtein	P17858	ATP-dependent 6-phosphofructokinase, liver type OS=Homo sapiens OX=9606 GN=PFKL PE=1 SV=6	0	158.129	36	21	31	17	1	780	85	7.5	133.87	21	0	105	96.5	104.2	97.4	106.3	96.6	94	2376.6	2185.6	2358.7	2205	2407.5	2187.9	2129.2	2292.2	2135.2	2175.9	2205	2380.1	1993.8	2090.9	High	High	High	High	High	High	High	TMT6plex [K66; K144; K356; K392; K395; K469; K689; K713; K726; K727]; Carbamidomethyl [C334; C351; C708]
FALSE	High	IsMasterProtein	A0A024R1Z6	Vesicle amine transport protein 1 homolog (T californica), isoform CRA_a OS=Homo sapiens OX=9606 GN=VAT1 PE=4 SV=1	0	158.107	48	15	34	15	1	393	41.9	6.29	138.55	15	0	102.8	98.9	103.2	98.4	106.8	100.1	89.8	3429.4	3301.5	3444	3283.4	3563.5	3340.9	2998.3	3307.6	3225.4	3177.1	3283.4	3523	3044.6	2944.4	High	High	High	High	High	High	High	Carbamidomethyl [C50; C86; C324]; Oxidation [M94; M261]; TMT6plex [K22; K61; K129; K225; K271; K277; K281; K295; K391]; Succinyl [K295]
FALSE	High	IsMasterProtein	Q8N436	Inactive carboxypeptidase-like protein X2 OS=Homo sapiens OX=9606 GN=CPXM2 PE=2 SV=3	0	157.881	35	21	41	20	1	756	85.8	6.87	152.87	21	0	105.4	86.7	103.1	81.4	127.5	89.5	106.5	3835.3	3153.2	3750.4	2961.8	4637.6	3255.4	3876.3	3699.1	3080.5	3459.8	2961.8	4584.9	2966.6	3806.6	High	High	High	High	High	High	High	Carbamidomethyl [C136; C185; C285; C293; C570; C703; C714]; TMT6plex [K103; K145; K226; K317; K577; K692; K720; K732]; Oxidation [M266]
FALSE	High	IsMasterProtein	D9ZGG2	Vitronectin OS=Homo sapiens OX=9606 GN=VTN PE=4 SV=1	0	157.656	42	16	117	16	1	478	54.3	5.8	407.76	16	0	87.9	118.1	98.5	85.5	96.5	137.3	76.1	12479.8	16772.8	13983.1	12137.3	13703.5	19497.1	10804.4	12036.7	16386.3	12899.5	12137.3	13547.8	17767.7	10610	High	High	High	High	High	High	High	TMT6plex [K36; K37; K59; K186; K194; K218; K367; K443]; Carbamidomethyl [C28; C38; C40; C44; C50; C51; C58; C180; C215; C430; C472]; Succinyl [K36]; Oxidation [M350; M359]
FALSE	High	IsMasterProtein	A0A2R8YEM5	Alpha-enolase (Fragment) OS=Homo sapiens OX=9606 GN=ENO1 PE=1 SV=1	0	157.105	75	12	71	1	1	171	18.4	8.59	283.32	12	0	79.7	107.3	117.4	96.4	101.1	95.1	103.2	11.4	15.4	16.8	13.8	14.5	13.6	14.8	11	15	15.5	13.8	14.3	12.4	14.5	High	High	High	High	High	High	High	TMT6plex [K28; K71; K80; K89; K92; K103; K120; K162]; Carbamidomethyl [C119]; Succinyl [K162]; Deamidated:18O(1) [N140; N151; N154]; Oxidation [M94; M97]
FALSE	High	IsMasterProtein	Q9C0C2	182 kDa tankyrase-1-binding protein OS=Homo sapiens OX=9606 GN=TNKS1BP1 PE=1 SV=4	0	156.867	20	23	27	23	1	1729	181.7	4.86	112.67	23	0	96.7	99.5	98.6	104.1	100.3	98.2	102.7	3519.1	3620.8	3588.5	3791.2	3651.3	3576.9	3738	3394.2	3537.4	3310.4	3791.2	3609.8	3259.6	3670.7	High	High	High	High	High	High	High	TMT6plex [K167; K227; K413; K442; K555; K869; K954; K1083; K1142; K1225; K1236; K1270; K1302; K1466; K1657; K1723]; Carbamidomethyl [C1114; C1208; C1296; C1443]
FALSE	High	IsMasterProtein	A8K690	cDNA FLJ76863, highly similar to Homo sapiens stress-induced-phosphoprotein 1 (Hsp70/Hsp90-organizing protein) (STIP1), mRNA OS=Homo sapiens OX=9606 PE=2 SV=1	0	156.657	49	27	37	27	1	543	62.6	6.8	133.17	27	0	99.7	102.6	104.5	100.5	90.4	94.6	107.6	4789.6	4928	5021.9	4829.3	4342.6	4546	5170.6	4619.5	4814.4	4632.7	4829.3	4293.2	4142.8	5077.6	High	High	High	High	High	High	High	TMT6plex [K32; K63; K68; K73; K100; K109; K136; K162; K169; K210; K222; K223; K237; K252; K272; K312; K364; K373; K381; K415; K429; K442; K446; K453; K462; K513; K530]; Carbamidomethyl [C26; C62; C370; C417; C420; C461]; Oxidation [M115; M259; M511]
FALSE	High	IsMasterProtein	A0A024RAN2	Calpastatin, isoform CRA_a OS=Homo sapiens OX=9606 GN=CAST PE=4 SV=1	0	156.418	33	23	34	3	1	803	86.6	5.14	143.61	23	0	97.3	100.5	101.5	102.7	105.6	95.4	96.9	463.6	478.9	483.4	489.4	503.2	454.6	461.7	447.1	467.9	445.9	489.4	497.5	414.3	453.4	High	High	High	High	High	High	High	Carbamidomethyl [C504; C509]; TMT6plex [K66; K132; K139; K160; K164; K180; K183; K187; K290; K298; K314; K320; K522; K539; K548; K553; K569; K625; K660; K668; K684; K689; K691]; Oxidation [M60; M551; M686]
FALSE	High	IsMasterProtein	A0A024R9W5	HECT, UBA and WWE domain containing 1, isoform CRA_b OS=Homo sapiens OX=9606 GN=HUWE1 PE=4 SV=1	0	156.208	10	35	37	35	1	4374	481.6	5.22	133.62	35	0	95.5	100.2	98.5	104.8	100.2	97.8	103	5308.7	5571.9	5476	5823.6	5572.4	5435.6	5728.1	5120.2	5443.5	5051.6	5823.6	5509.1	4953.5	5625	High	High	High	High	High	High	High	TMT6plex [K42; K476; K478; K683; K1050; K1247; K1470; K1497; K1508; K1917; K1926; K1931; K1943; K2267; K3244; K3345; K3452; K3468; K3697; K4305]; Carbamidomethyl [C29; C467; C471; C612; C1462; C3239]
FALSE	High	IsMasterProtein	Q69YJ3	Uncharacterized protein DKFZp762L185 (Fragment) OS=Homo sapiens OX=9606 GN=DKFZp762L185 PE=2 SV=1	0	155.947	30	27	35	1	1	1244	136.5	6.58	137.18	27	0	117.6	53.7	152.3	101.1	83.7	113.2	78.4	246	112.3	318.6	211.5	175.1	236.7	164.1	237.3	109.7	293.9	211.5	173.1	215.7	161.1	High	High	High	High	High	High	High	Carbamidomethyl [C97; C282; C294; C396; C408; C418; C453; C510; C522; C567; C579; C589; C594; C871; C877; C965; C971; C1079; C1085; C1092; C1107; C1112; C1125]; TMT6plex [K16; K72; K78; K100; K182; K292; K574; K665; K682; K972; K1127; K1197]; Deamidated:18O(1) [N178; N397; N398]; Oxidation [M301]
FALSE	High	IsMasterProtein	O60664	Perilipin-3 OS=Homo sapiens OX=9606 GN=PLIN3 PE=1 SV=3	0	155.884	44	14	25	14	1	434	47	5.44	121.31	14	0	105.1	95.9	104.8	93.7	111.7	96.4	92.5	2758.9	2517.1	2750.1	2459.4	2931.2	2529.9	2427.6	2660.9	2459.1	2537	2459.4	2897.9	2305.5	2383.9	High	High	High	High	High	High	High	Carbamidomethyl [C39; C60; C341]; TMT6plex [K50; K65; K84; K102; K116; K195; K314; K318; K356]; Oxidation [M184]
FALSE	High	IsMasterProtein	D9IAI1	Epididymis secretory protein Li 34 OS=Homo sapiens OX=9606 GN=HEL-S-34 PE=2 SV=1	0	155.716	80	12	47	12	1	187	21	7.53	206.24	12	0	102.7	99.5	104.2	95.5	99.1	100.7	98.4	4963.8	4808.1	5034.3	4614.2	4787	4868	4754.2	4787.6	4697.3	4644.2	4614.2	4732.6	4436.2	4668.7	High	High	High	High	High	High	High	Carbamidomethyl [C133; C168]; TMT6plex [K39; K47; K62; K77; K93; K113; K132; K179; K187]
FALSE	High	IsMasterProtein	A0A4D5RAH1	Annexin OS=Homo sapiens OX=9606 PE=3 SV=1	0	155.689	63	10	77	1	1	183	20.5	8.75	307.6	10	0	117.4	75.5	113.4	81.9	122.4	94.1	95.3	106.5	68.5	102.9	74.3	111.1	85.4	86.5	102.7	66.9	94.9	74.3	109.8	77.8	84.9	High	High	High	High	High	High	High	TMT6plex [K26; K53; K71; K90; K97; K98; K113]; Succinyl [K71; K90]
FALSE	High	IsMasterProtein	A0A2X0TVV1	ARHGEF17 (Fragment) OS=Homo sapiens OX=9606 GN=ARHGEF17 PE=4 SV=1	0	155.589	18	27	31	27	1	2065	221.8	6.29	124.33	27	0	96	99.2	105.8	101.4	97.9	96.6	103	4001.3	4131.2	4409.2	4223.8	4080.3	4026.8	4292.2	3859.2	4036	4067.5	4223.8	4033.9	3669.6	4215	High	High	High	High	High	High	High	TMT6plex [K400; K455; K535; K766; K1154; K1392; K1486; K1673; K1810; K1823]; Carbamidomethyl [C176; C231; C1479; C1542; C1546; C1552; C1833; C1835]
FALSE	High	IsMasterProtein	A0A384MR27	Galectin OS=Homo sapiens OX=9606 PE=2 SV=1	0	155.11	79	10	109	8	1	135	14.7	5.5	435.54	10	2	102.4	98	99.9	97.2	101.8	102.8	97.9	11425.5	10938.8	11149.8	10850.6	11362.4	11469.4	10925.8	11019.8	10686.7	10285.7	10850.6	11233.3	10452.1	10729.2	High	High	High	High	High	High	High	Carbamidomethyl [C43; C61; C89]; TMT6plex [K29; K37; K64; K100; K108; K128; K130]; Deamidated:18O(1) [N119]; Oxidation [M121]; Succinyl [K37]
FALSE	High	IsMasterProtein	P28838	Cytosol aminopeptidase OS=Homo sapiens OX=9606 GN=LAP3 PE=1 SV=3	0	154.914	54	24	30	24	1	519	56.1	7.93	127.89	24	0	106.8	102.2	97.5	100.6	106.9	98.9	87.3	3794.2	3631.1	3463.7	3574.6	3798.9	3514.3	3100.9	3659.5	3547.4	3195.3	3574.6	3755.7	3202.6	3045.1	High	High	High	High	High	High	High	TMT6plex [K43; K45; K61; K79; K118; K188; K221; K237; K267; K282; K294; K321; K342; K384; K455; K469; K476; K489]; Carbamidomethyl [C313; C335; C376; C445; C462]; Oxidation [M306; M338]
FALSE	High	IsMasterProtein	Q6LEN0	Prostacyclin synthase (Fragment) OS=Homo sapiens OX=9606 GN=PGIS PE=3 SV=1	0	154.579	36	16	35	16	1	509	57.8	7.31	148.29	16	0	101.6	89.1	107.5	103.8	100.6	100.3	97.1	3851.1	3379.8	4077.1	3935.3	3816.5	3804.2	3682.5	3714.4	3301.9	3761.1	3935.3	3773.1	3466.8	3616.2	High	High	High	High	High	High	High	TMT6plex [K69; K342; K414; K426; K427; K461]; Carbamidomethyl [C450]; Oxidation [M495]
FALSE	High	IsMasterProtein	P30622	CAP-Gly domain-containing linker protein 1 OS=Homo sapiens OX=9606 GN=CLIP1 PE=1 SV=2	0	154.558	26	34	35	3	1	1438	162.1	5.36	132.77	34	31	96.4	96.7	100.3	105.9	97	97.1	106.6	6289.5	6305.4	6539.6	6905.8	6323.9	6334.7	6949.2	6066.2	6160.1	6032.8	6905.8	6252	5772.8	6824.2	High	High	High	High	High	High	High	TMT6plex [K17; K24; K35; K224; K238; K290; K452; K478; K488; K537; K558; K660; K751; K767; K846; K912; K921; K935; K977; K985; K1039; K1049; K1077; K1100; K1127; K1139; K1214; K1245; K1295]
FALSE	High	IsMasterProtein	Q8N3D4	EH domain-binding protein 1-like protein 1 OS=Homo sapiens OX=9606 GN=EHBP1L1 PE=1 SV=2	0	154.479	29	28	29	28	1	1523	161.8	4.83	116.84	28	0	92	103.2	94.1	106.4	98.4	95.6	110.2	3329	3733.1	3405.2	3848.9	3557.7	3458.7	3987.5	3210.8	3647.1	3141.3	3848.9	3517.3	3151.9	3915.8	High	High	High	High	High	High	High	Carbamidomethyl [C628; C1047; C1135; C1141]; TMT6plex [K107; K377; K610; K655; K689; K722; K968; K988; K1127; K1414; K1415; K1456]
FALSE	High	IsMasterProtein	P35237	Serpin B6 OS=Homo sapiens OX=9606 GN=SERPINB6 PE=1 SV=3	0	153.309	60	19	35	18	1	376	42.6	5.27	149.39	19	1	104.5	91.8	101.8	100.3	101.8	99	100.8	4374.2	3841.2	4259.5	4197.3	4261.7	4145.9	4221.5	4218.9	3752.7	3929.4	4197.3	4213.3	3778.2	4145.5	High	High	High	High	High	High	High	TMT6plex [K17; K61; K129; K179; K191; K195; K202; K252; K275; K299; K314; K363]; Carbamidomethyl [C100; C350]; Acetyl [N-Term]
FALSE	High	IsMasterProtein	V9HVX6	Epididymis luminal protein 9 OS=Homo sapiens OX=9606 GN=HEL-9 PE=2 SV=1	0	153.141	50	22	41	19	1	501	54.8	6.92	166	22	0	104.5	86	80.6	133.7	87.9	111.2	96.1	5529.6	4553.1	4264.2	7076.2	4650.8	5885.4	5086.6	5333.3	4448.2	3933.7	7076.2	4597.9	5363.4	4995.1	High	High	High	High	High	High	High	TMT6plex [K57; K62; K113; K128; K139; K193; K210; K252; K273; K348; K362; K363; K378; K398; K410; K419; K490]; Carbamidomethyl [C50; C126; C133; C186; C370]; Oxidation [M409]
FALSE	High	IsMasterProtein	V9HWE9	Epididymis secretory protein Li 22 OS=Homo sapiens OX=9606 GN=HEL-S-22 PE=2 SV=1	0	152.444	84	12	58	8	1	210	23.3	5.64	254.61	12	7	109.2	95.1	105.3	96.2	108	93.8	92.5	6620.5	5762.2	6381.1	5830.7	6543.8	5682.7	5606.3	6385.4	5629.4	5886.6	5830.7	6469.4	5178.6	5505.4	High	High	High	High	High	High	High	TMT6plex [K30; K45; K55; K82; K116; K121; K128; K141; K209]; Deamidated:18O(1) [N94; N155; N205; N207]; Succinyl [K55; K128; K141]; Carbamidomethyl [C48; C170]
FALSE	High	IsMasterProtein	Q53GG5	PDZ and LIM domain protein 3 OS=Homo sapiens OX=9606 GN=PDLIM3 PE=1 SV=1	0	152.365	46	12	51	12	1	364	39.2	6.89	221.29	12	0	104.1	109	103.1	108	94.6	84	97.1	5054.6	5295.6	5009.3	5247	4594	4082.4	4718.6	4875.1	5173.6	4621.1	5247	4541.8	3720.3	4633.7	High	High	High	High	High	High	High	Carbamidomethyl [C44; C77; C294; C297; C317; C320; C323; C341]; TMT6plex [K79; K97; K296; K307; K328; K350; K363]; Oxidation [M259]
FALSE	High	IsMasterProtein	Q15404	Ras suppressor protein 1 OS=Homo sapiens OX=9606 GN=RSU1 PE=1 SV=3	0	151.679	49	13	83	13	1	277	31.5	8.65	297.82	13	0	95.3	103.2	100.4	106.3	93.7	86.2	115	5983.5	6476.3	6301.5	6670.9	5880.8	5413.7	7217.1	5771.1	6327.1	5813.2	6670.9	5814	4933.5	7087.2	High	High	High	High	High	High	High	TMT6plex [K15; K63; K87; K89; K155; K174; K183; K208; K258; K259]; Oxidation [M22; M54; M95; M250]; Succinyl [K63; K208]
FALSE	High	IsMasterProtein	J3KP58	CAP-Gly domain-containing linker protein 1 OS=Homo sapiens OX=9606 GN=CLIP1 PE=1 SV=2	0	151.302	27	32	33	1	1	1316	148	5.31	125.49	32	0	98.2	101	96.8	99.3	99	91	114.6	131.1	134.8	129.1	132.5	132.1	121.4	153	126.4	131.7	119.1	132.5	130.6	110.6	150.2	High	High	High	High	High	High	High	TMT6plex [K17; K24; K35; K224; K238; K290; K452; K463; K491; K512; K614; K724; K790; K799; K813; K855; K863; K917; K927; K955; K978; K1005; K1017; K1092; K1123; K1173]
FALSE	High	IsMasterProtein	Q6UXI9	Nephronectin OS=Homo sapiens OX=9606 GN=NPNT PE=2 SV=3	0	151.17	41	20	46	2	1	565	61.9	8.34	180.82	20	0	83.1	79.8	104.6	95.7	113.9	127.9	95	320.9	307.9	403.9	369.3	439.6	493.6	366.7	309.5	300.8	372.6	369.3	434.6	449.8	360.1	High	High	High	High	High	High	High	Carbamidomethyl [C36; C44; C45; C56; C60; C69; C77; C86; C93; C100; C151; C153; C186; C195; C212; C218; C225; C242; C253]; TMT6plex [K74; K84; K96; K101; K196; K209; K243; K258; K271; K380; K435; K459; K557; K558]; Oxidation [M204; M260]; Deamidated:18O(1) [N188]
FALSE	High	IsMasterProtein	P07384	Calpain-1 catalytic subunit OS=Homo sapiens OX=9606 GN=CAPN1 PE=1 SV=1	0	151.094	37	23	36	23	1	714	81.8	5.67	143.24	23	0	100.5	104.8	105.5	79.6	103.3	103.1	103.1	4554.1	4748.2	4780.1	3607.1	4680.4	4671.8	4672.6	4392.4	4638.8	4409.7	3607.1	4627.2	4257.4	4588.5	High	High	High	High	High	High	High	TMT6plex [K86; K240; K359; K398; K426; K461; K505; K548; K564; K706]; Carbamidomethyl [C49; C351; C417; C590]; Deamidated:18O(1) [N531; N546]
FALSE	High	IsMasterProtein	V9HW77	Epididymis luminal protein 211 OS=Homo sapiens OX=9606 GN=HEL-211 PE=2 SV=1	0	150.742	49	13	35	13	1	381	42.6	5.59	167.61	13	0	74.8	98.6	85.2	114.2	80.6	133.1	113.6	2250.8	2968.6	2564.8	3437.1	2427.3	4006.7	3421.7	2170.9	2900.2	2366	3437.1	2399.7	3651.3	3360.1	High	High	High	High	High	High	High	Carbamidomethyl [C254]; TMT6plex [K196; K223; K265; K358; K381]; Oxidation [M179; M207]
FALSE	High	IsMasterProtein	Q6FIC5	Chloride intracellular channel protein OS=Homo sapiens OX=9606 GN=CLIC4 PE=2 SV=1	0	150.709	64	14	43	13	1	253	28.8	5.59	192.48	14	1	97.2	91.9	107.7	99.9	98.9	98.7	105.7	4636.2	4383.4	5136.1	4763.6	4715.9	4704.2	5039.9	4471.6	4282.4	4738.1	4763.6	4662.3	4286.9	4949.2	High	High	High	High	High	High	High	Carbamidomethyl [C35; C189; C234]; TMT6plex [K15; K24; K48; K60; K62; K85; K124; K130; K172; K194; K238; K249]; Oxidation [M43; M168; M184]; Deamidated:18O(1) [N156]
FALSE	High	IsMasterProtein	Q08211	ATP-dependent RNA helicase A OS=Homo sapiens OX=9606 GN=DHX9 PE=1 SV=4	0	150.475	26	25	30	25	1	1270	140.9	6.84	118.4	25	0	91.8	99.3	101.3	104.1	96.8	100.9	105.8	3655.7	3955.9	4036.2	4146.2	3857.8	4021.2	4215.5	3525.9	3864.7	3723.4	4146.2	3814	3664.5	4139.7	High	High	High	High	High	High	High	Carbamidomethyl [C36; C438; C469; C1029; C1099]; TMT6plex [K54; K55; K120; K191; K630; K957; K1037; K1073; K1089; K1116]
FALSE	High	IsMasterProtein	Q03252	Lamin-B2 OS=Homo sapiens OX=9606 GN=LMNB2 PE=1 SV=4	0	150.26	46	30	37	28	1	620	69.9	5.59	138.55	30	2	95.8	101.2	95.1	103.7	88.8	104.4	110.9	5150.3	5440.9	5113.1	5574.9	4772.1	5608.7	5958.6	4967.4	5315.5	4716.9	5574.9	4717.9	5111.2	5851.4	High	High	High	High	High	High	High	TMT6plex [K47; K81; K123; K133; K150; K170; K223; K255; K275; K285; K326; K381; K494; K516]; Carbamidomethyl [C212]
FALSE	High	IsMasterProtein	B3KPU4	cDNA FLJ32196 fis, clone PLACE6002668, highly similar to Homo sapiens sorbin and SH3 domain containing 2 (SORBS2), transcript variant 1, mRNA OS=Homo sapiens OX=9606 PE=2 SV=1	0	149.729	41	23	57	2	1	530	58.5	9.89	205.04	23	0	91.4	103.9	88.6	103.4	86.8	90.2	135.8	541.8	615.9	525.3	613.1	514.4	534.6	805.4	522.6	601.7	484.6	613.1	508.6	487.2	790.9	High	High	High	High	High	High	High	TMT6plex [K14; K18; K55; K103; K123; K188; K231; K269; K324; K368; K395; K428]; Oxidation [M220; M225; M298]
FALSE	High	IsMasterProtein	A0A384NL00	Glucose-6-phosphate 1-dehydrogenase OS=Homo sapiens OX=9606 PE=2 SV=1	0	149.657	49	26	39	26	1	515	59.2	6.84	137.78	26	0	96.8	102	99.8	96.3	106	109.1	90	4859.4	5123.4	5010.9	4837.8	5325.5	5480.5	4520.7	4686.9	5005.3	4622.6	4837.8	5265	4994.4	4439.4	High	High	High	High	High	High	High	Carbamidomethyl [C232; C269; C385]; TMT6plex [K89; K97; K152; K171; K205; K238; K275; K288; K290; K386; K403; K497; K508]; Deamidated:18O(1) [N280]; Oxidation [M260; M496]
FALSE	High	IsMasterProtein	A8K492	cDNA FLJ76789, highly similar to Homo sapiens methionine-tRNA synthetase (MARS), mRNA OS=Homo sapiens OX=9606 PE=2 SV=1	0	149.496	30	17	24	17	1	900	101.1	6.16	111.45	17	0	97.1	99.8	101.1	99.7	103.3	94.4	104.6	2125.1	2184	2212	2180.4	2259.4	2064.7	2289.4	2049.6	2133.7	2040.6	2180.4	2233.7	1881.6	2248.2	High	High	High	High	High	High	High	TMT6plex [K47; K321; K335; K375; K431; K554; K827; K838; K851; K866; K875]; Carbamidomethyl [C12; C38; C66; C309; C333; C405; C408]; Deamidated:18O(1) [N304]
FALSE	High	IsMasterProtein	Q8N3V7	Synaptopodin OS=Homo sapiens OX=9606 GN=SYNPO PE=1 SV=2	0	149.316	30	22	44	5	1	929	99.4	8.72	174.06	22	0	104.9	134.7	79.8	105.3	92.7	89.4	93.2	921	1183.5	700.7	925.1	814.5	785.6	818.2	888.3	1156.2	646.4	925.1	805.2	715.9	803.5	High	High	High	High	High	High	High	TMT6plex [K81; K132; K195; K275; K403; K594; K630; K632; K649; K701; K822; K826; K836; K848]; Carbamidomethyl [C90; C396; C699]; Deamidated:18O(1) [N558]; Oxidation [M498; M615]
FALSE	High	IsMasterProtein	H0YC35	Clusterin (Fragment) OS=Homo sapiens OX=9606 GN=CLU PE=1 SV=1	0	149.286	54	15	80	1	1	284	33.5	5.74	327.12	15	0	88.7	122.6	103.8	92.5	109	113.8	69.7	24.4	33.7	28.5	25.4	29.9	31.3	19.1	23.5	32.9	26.3	25.4	29.6	28.5	18.8	High	High	High	High	High	High	High	Carbamidomethyl [C168; C176]; TMT6plex [K85; K185; K209; K271]; Succinyl [K185]; Deamidated:18O(1) [N179; N180]
FALSE	High	IsMasterProtein	P48059	LIM and senescent cell antigen-like-containing domain protein 1 OS=Homo sapiens OX=9606 GN=LIMS1 PE=1 SV=4	0	149.189	54	19	55	3	1	325	37.2	8.05	181.63	19	19	91.5	101.3	96.9	109.3	93.1	92.6	115.3	6449.1	7141.6	6827.7	7701.4	6560.8	6526.5	8122	6220.1	6977	6298.6	7701.4	6486.2	5947.6	7975.9	High	High	High	High	High	High	High	Carbamidomethyl [C13; C97; C100; C118; C121; C138; C161; C164; C181; C184; C193; C196; C219; C222; C272; C275; C278; C281; C300; C303]; TMT6plex [K14; K22; K111; K150; K166; K176; K187; K210; K221; K224; K269; K284; K297; K301; K306; K312]; Succinyl [K187; K301]; Oxidation [M296]
FALSE	High	IsMasterProtein	P00739	Haptoglobin-related protein OS=Homo sapiens OX=9606 GN=HPR PE=2 SV=2	0	149.145	30	15	50	2	1	348	39	7.09	174.51	15	0	86.8	95.3	133.7	99.1	92.3	118.1	74.5	154	169.1	237.2	175.8	163.8	209.5	132.2	148.5	165.2	218.8	175.8	161.9	190.9	129.8	High	High	High	High	High	High	High	Carbamidomethyl [C87; C91; C208; C323]; Succinyl [K83; K95; K212]; TMT6plex [K72; K73; K83; K93; K95; K112; K120; K169; K170; K177; K212; K333]; Oxidation [M205]; Deamidated:18O(1) [N213]
FALSE	High	IsMasterProtein	D3DNU8	Kininogen 1, isoform CRA_a OS=Homo sapiens OX=9606 GN=KNG1 PE=4 SV=1	0	148.967	48	20	35	20	1	427	47.8	6.65	141.96	20	0	128.8	79.7	93.2	90.5	113.7	109.5	84.5	5577.3	3453.8	4038.8	3920.8	4923.8	4744	3659.6	5379.3	3374.2	3725.8	3920.8	4867.8	4323.2	3593.8	High	High	High	High	High	High	High	Carbamidomethyl [C83; C94; C107; C218; C248; C264; C267; C351; C370]; TMT6plex [K42; K43; K75; K89; K97; K113; K219; K254; K262; K288; K315; K362; K380; K397]; Oxidation [M379]
FALSE	High	IsMasterProtein	P40123	Adenylyl cyclase-associated protein 2 OS=Homo sapiens OX=9606 GN=CAP2 PE=1 SV=1	0	148.804	41	17	36	15	1	477	52.8	6.37	149.13	17	0	103.4	98.6	104	92.9	99.8	97.5	103.7	3234.8	3083.2	3252.7	2906.5	3122.2	3048.1	3244	3119.9	3012.1	3000.6	2906.5	3086.7	2777.7	3185.6	High	High	High	High	High	High	High	TMT6plex [K62; K108; K113; K186; K252; K253; K275; K320; K330; K351; K358; K369; K379; K380; K415; K460]; Carbamidomethyl [C378]; Oxidation [M53]
FALSE	High	IsMasterProtein	H7BXI1	Extended synaptotagmin-2 OS=Homo sapiens OX=9606 GN=ESYT2 PE=1 SV=2	0	148.553	29	20	31	19	1	866	96.3	8.43	125.16	20	0	95.7	98.4	99.8	99.1	100.3	95.9	110.9	2337.3	2404.2	2437.7	2420.7	2451	2343.2	2709.3	2254.3	2348.8	2248.8	2420.7	2423.1	2135.4	2660.6	High	High	High	High	High	High	High	Carbamidomethyl [C105; C755]; TMT6plex [K124; K185; K420; K441; K485; K604; K847]; Oxidation [M433; M574]
FALSE	High	IsMasterProtein	B9EGI2	Myosin phosphatase Rho interacting protein OS=Homo sapiens OX=9606 GN=MPRIP PE=2 SV=1	0	148.52	30	24	27	23	1	1037	118	6.39	113.23	24	1	111.4	91.3	101	83.9	121.6	104.9	85.9	4428	3628.1	4015.5	3333.2	4832.7	4171.3	3414.3	4270.8	3544.5	3704.3	3333.2	4777.8	3801.3	3352.9	High	High	High	High	High	High	High	Carbamidomethyl [C103; C502; C507; C723]; TMT6plex [K271; K403; K456; K479; K513; K651; K736; K775; K829; K916; K923; K989]; Oxidation [M774]
FALSE	High	IsMasterProtein	A0A1W2PNX8	Protein unc-45 homolog A OS=Homo sapiens OX=9606 GN=UNC45A PE=1 SV=1	0	148.382	30	26	32	26	1	1084	118.3	6.71	122.1	26	0	92.3	96.6	110.2	101.3	96.4	96.1	107.1	3253.1	3406.3	3886.7	3572.3	3398	3389.4	3776.1	3137.6	3327.8	3585.5	3572.3	3359.4	3088.8	3708.2	High	High	High	High	High	High	High	TMT6plex [K173; K216; K223; K282; K292; K306; K419; K461; K517; K644; K656; K665; K754; K793; K847]; Carbamidomethyl [C174; C643; C790]
FALSE	High	IsMasterProtein	O00291	Huntingtin-interacting protein 1 OS=Homo sapiens OX=9606 GN=HIP1 PE=1 SV=5	0	148.346	30	25	29	23	1	1037	116.1	5.3	111.31	25	2	104.4	109	97.6	95.8	104.3	94.1	94.9	3354.5	3500.8	3134.4	3078.8	3349.7	3022.4	3047.5	3235.4	3420.1	2891.5	3078.8	3311.6	2754.3	2992.7	High	High	High	High	High	High	High	TMT6plex [K46; K56; K539; K596; K604; K617; K726; K775; K785; K877; K927; K957; K977; K996]; Carbamidomethyl [C430; C613; C725]; Oxidation [M981]
FALSE	High	IsMasterProtein	V9HWC2	Epididymis secretory sperm binding protein Li 67p OS=Homo sapiens OX=9606 GN=HEL-S-67p PE=2 SV=1	0	148.284	73	15	48	15	1	189	19.9	6.79	202.93	15	0	106.5	103.7	105.5	97.3	103	86.9	97	6228.4	6064.6	6169	5687.5	6023.4	5081.9	5671.9	6007.3	5924.8	5690.9	5687.5	5954.9	4631.1	5569.8	High	High	High	High	High	High	High	TMT6plex [K12; K41; K62; K63; K89; K93; K122; K130; K148; K182]; Carbamidomethyl [C46; C53; C106]; Succinyl [K62]; Deamidated:18O(1) [N76]; Oxidation [M17; M26]
FALSE	High	IsMasterProtein	P06737	Glycogen phosphorylase, liver form OS=Homo sapiens OX=9606 GN=PYGL PE=1 SV=4	0	148.258	36	25	35	20	1	847	97.1	7.17	135.06	25	0	112.5	91.1	104.2	109.8	101.9	88.6	92	3714.3	3008	3438.4	3624.4	3362.1	2924.3	3035.3	3582.4	2938.7	3171.9	3624.4	3323.9	2664.9	2980.7	High	High	High	High	High	High	High	Oxidation [M616]; TMT6plex [K29; K30; K170; K192; K290; K295; K410; K421; K438; K479; K483; K514; K555; K569; K618; K640; K681; K724; K725; K740; K754; K783]
FALSE	High	IsMasterProtein	Q9HCB6	Spondin-1 OS=Homo sapiens OX=9606 GN=SPON1 PE=1 SV=2	0	147.871	36	21	30	21	1	807	90.9	6.11	125.86	21	0	85.1	85.6	88.5	125	81.1	77.5	157.2	3549.8	3572.2	3692.1	5215.9	3383.6	3235.3	6560.4	3423.8	3489.9	3406	5215.9	3345.1	2948.3	6442.4	High	High	High	High	High	High	High	Carbamidomethyl [C128; C340; C538; C595; C650; C706; C755; C770; C793]; TMT6plex [K73; K106; K179; K257; K267; K284; K345; K368; K375; K547; K596; K659; K744; K794]; Oxidation [M697]
FALSE	High	IsMasterProtein	Q5U0I6	H.sapiens ras-related Hrab1A protein OS=Homo sapiens OX=9606 GN=RAB1A PE=2 SV=1	0	147.802	75	14	40	5	1	205	22.7	6.21	156.58	14	10	101.7	97.3	102.6	99.8	107.2	94.4	96.9	4223.4	4039.5	4259.4	4143.4	4451	3917.2	4024.1	4073.4	3946.4	3929.3	4143.4	4400.4	3569.7	3951.7	High	High	High	High	High	High	High	TMT6plex [K24; K49; K58; K103; K119; K140; K156; K173; K174; K187]; Oxidation [M166]; Carbamidomethyl [C26]
FALSE	High	IsMasterProtein	Q59EP1	Annexin (Fragment) OS=Homo sapiens OX=9606 PE=2 SV=1	0	147.54	34	17	45	1	1	510	54.9	7.27	181.21	17	0	97.6	174.9	94.1	45.6	46.1	138.6	103.1	94.9	169.9	91.4	44.3	44.8	134.6	100.2	91.5	166	84.3	44.3	44.3	122.7	98.4	High	High	High	High	High	High	High	TMT6plex [K216; K238; K248; K269; K276; K287; K383; K432]; Oxidation [M419; M427]; Carbamidomethyl [C231; C235; C299; C389]
FALSE	High	IsMasterProtein	Q15847	Adipogenesis regulatory factor OS=Homo sapiens OX=9606 GN=ADIRF PE=1 SV=1	0	147.514	80	7	39	6	1	76	7.9	5.31	204.52	7	1	117.4	88.2	97	102.3	105.9	114.2	75	4889	3674.2	4039.3	4260.2	4411.9	4757.8	3124.8	4715.4	3589.5	3726.3	4260.2	4361.8	4335.8	3068.6	High	High	High	High	High	High	High	TMT6plex [K41; K48; K56; K70; K71]; Oxidation [M43]; Succinyl [K41; K70]
FALSE	High	IsMasterProtein	B7Z6L0	Annexin OS=Homo sapiens OX=9606 PE=2 SV=1	0	147.099	28	17	45	1	1	605	65.6	8.27	181.22	17	18	94.3	95	104.2	101.4	104.2	95.9	105.1	4288.3	4321.4	4739.8	4612.4	4740.4	4363.9	4779.2	4136	4221.8	4372.5	4612.4	4686.5	3976.8	4693.2	High	High	High	High	High	High	High	TMT6plex [K311; K343; K364; K371; K382; K478; K527]; Oxidation [M514; M522]; Carbamidomethyl [C326; C394; C484]
FALSE	High	IsMasterProtein	A0A0S2Z4I4	Tropomyosin 3 isoform 3 (Fragment) OS=Homo sapiens OX=9606 GN=TPM3 PE=2 SV=1	0	146.595	62	22	145	2	1	248	28.9	4.75	472.23	22	0	119.4	98.9	93.3	95.5	110.3	96	86.7	557.2	461.1	435	445.5	514.4	447.6	404.5	537.4	450.5	401.3	445.5	508.6	407.9	397.2	High	High	High	High	High	High	High	TMT6plex [K76; K82; K100; K104; K113; K125; K169; K177; K181; K184; K190; K223; K225; K228]; Carbamidomethyl [C226; C233]; Oxidation [M105; M248]; Propionyl [K104]; Succinyl [K104; K113]
FALSE	High	IsMasterProtein	B2R5M8	Isocitrate dehydrogenase [NADP] OS=Homo sapiens OX=9606 PE=2 SV=1	0	145.837	55	19	36	17	1	414	46.6	7.01	135.5	19	0	106.4	104.2	97.2	96.6	102	103.6	90	4558	4464.3	4166.2	4140.9	4371.9	4440.9	3855.5	4396.2	4361.4	3843.3	4140.9	4322.2	4047	3786.1	High	High	High	High	High	High	High	TMT6plex [K27; K58; K65; K66; K81; K126; K151; K187; K212; K224; K233; K243; K260; K270; K301; K381; K400]; Carbamidomethyl [C73; C269; C297; C379]; Oxidation [M18]
FALSE	High	IsMasterProtein	B4DEA8	cDNA FLJ56425, highly similar to Very-long-chain specific acyl-CoAdehydrogenase, mitochondrial OS=Homo sapiens OX=9606 PE=2 SV=1	0	145.811	40	23	29	11	1	701	75.2	8.88	113.22	23	12	88.2	115.6	128.5	89.1	91	100.8	86.7	3126	4096.8	4552.8	3156.1	3225.7	3571.7	3071.3	3015	4002.4	4200	3156.1	3189	3254.9	3016	High	High	High	High	High	High	High	TMT6plex [K125; K167; K183; K241; K285; K322; K344; K345; K377; K428; K490; K526; K538; K553; K596]; Carbamidomethyl [C202; C283; C479; C523]
FALSE	High	IsMasterProtein	Q14008	Cytoskeleton-associated protein 5 OS=Homo sapiens OX=9606 GN=CKAP5 PE=1 SV=3	0	145.367	16	28	31	28	1	2032	225.4	7.8	118.34	28	0	98	96.2	100.3	101.2	101	97.6	105.7	4700.2	4611	4807.6	4853.5	4842.1	4681.9	5066.4	4533.3	4504.7	4435	4853.5	4787.1	4266.6	4975.2	High	High	High	High	High	High	High	TMT6plex [K33; K84; K212; K220; K287; K291; K308; K322; K342; K438; K446; K468; K503; K892; K906; K954; K1083; K1089; K1121; K1125; K1197; K1403; K1411; K1523; K1769; K1838; K1839; K1857; K1870]; Carbamidomethyl [C441; C1113; C1768]
FALSE	High	IsMasterProtein	A0A024R652	Methylenetetrahydrofolate dehydrogenase (NADP+ dependent) 1, methenyltetrahydrofolate cyclohydrolase, formyltetrahydrofolate synthetase, isoform CRA_a OS=Homo sapiens OX=9606 GN=MTHFD1 PE=3 SV=1	0	145.121	32	28	37	28	1	935	101.5	7.18	132.88	28	0	102.7	94.9	106.8	93.7	106.5	100.8	94.6	5908.3	5463.2	6146.7	5389.9	6126	5800.2	5446	5698.5	5337.3	5670.4	5389.9	6056.4	5285.7	5348	High	High	High	High	High	High	High	TMT6plex [K21; K28; K56; K66; K150; K157; K228; K245; K292; K313; K386; K473; K733; K760; K819; K825; K854]; Carbamidomethyl [C143; C147; C152; C236]
FALSE	High	IsMasterProtein	A3RJH1	ATP-dependent RNA helicase DDX1 OS=Homo sapiens OX=9606 GN=DDX1 PE=2 SV=1	0	144.895	36	23	30	23	1	740	82.4	7.23	125.1	23	0	94.1	99.9	102.1	100.5	95.1	101.5	106.8	3711.2	3939	4026.3	3964.5	3749.7	4001	4209.6	3579.4	3848.2	3714.3	3964.5	3707.1	3646.1	4133.9	High	High	High	High	High	High	High	TMT6plex [K69; K75; K90; K172; K223; K234; K248; K252; K260; K268; K288; K307; K358; K432; K490; K516; K535; K536; K720]; Carbamidomethyl [C110; C111; C231; C513; C519; C571]
FALSE	High	IsMasterProtein	B0I1S9	MYO1B variant protein OS=Homo sapiens OX=9606 GN=MYO1B PE=2 SV=1	0	144.864	25	28	34	28	1	1136	131.9	9.38	133.17	28	0	98.4	93.6	107.2	99.9	114.6	92.2	94.1	4619.1	4395.9	5034	4691.9	5382.6	4330.7	4419.4	4455.1	4294.6	4643.9	4691.9	5321.4	3946.6	4339.9	High	High	High	High	High	High	High	Carbamidomethyl [C103; C129; C310; C613]; TMT6plex [K68; K100; K114; K131; K139; K156; K192; K529; K551; K575; K583; K886; K897; K935; K941; K949; K972; K975; K995; K1021; K1036; K1116]
FALSE	High	IsMasterProtein	A0A5F9ZHM4	L-lactate dehydrogenase B chain OS=Homo sapiens OX=9606 GN=LDHB PE=4 SV=1	0	144.704	45	16	56	15	1	341	37.4	6.25	226.71	16	0	97.4	94.9	100	104.1	92	103.1	108.5	5289.5	5153.6	5435.3	5657.1	4997.5	5600.4	5897.3	5101.7	5034.8	5014.1	5657.1	4940.7	5103.6	5791.2	High	High	High	High	High	High	High	TMT6plex [K23; K43; K58; K60; K82; K91; K127; K178; K244; K279; K308; K310; K318; K319; K329]; Oxidation [M277]; Carbamidomethyl [C36; C164]
FALSE	High	IsMasterProtein	P56199	Integrin alpha-1 OS=Homo sapiens OX=9606 GN=ITGA1 PE=1 SV=2	0	144.346	21	25	46	23	1	1179	130.8	6.29	161.1	25	2	124.3	90.2	92.3	89.1	110.2	109.8	84.2	7642.2	5548.8	5674.9	5477.3	6773.9	6749	5176.3	7370.9	5420.9	5235.1	5477.3	6696.9	6150.4	5083.2	High	High	High	High	High	High	High	TMT6plex [K60; K73; K81; K94; K238; K337; K520; K525; K546; K680; K685; K711; K766; K902; K1001; K1066; K1133]; Oxidation [M249; M540; M674]; Carbamidomethyl [C92; C567; C1062; C1065]
FALSE	High	IsMasterProtein	Q63HR2	Tensin-2 OS=Homo sapiens OX=9606 GN=TNS2 PE=1 SV=2	0	144.063	20	23	37	20	1	1409	152.5	8.35	137.07	23	0	95.9	102.4	98.1	99.4	101.1	101.4	101.7	3214.9	3432.7	3290.2	3331.2	3387.8	3400.1	3410.7	3100.8	3353.6	3035.2	3331.2	3349.3	3098.5	3349.3	High	High	High	High	High	High	High	TMT6plex [K168; K181; K213; K640; K660; K696; K1138; K1155; K1157; K1191; K1209; K1248; K1371]; Carbamidomethyl [C60; C209; C212; C548; C690; C693]; Oxidation [M638]
FALSE	High	IsMasterProtein	P04843	Dolichyl-diphosphooligosaccharide--protein glycosyltransferase subunit 1 OS=Homo sapiens OX=9606 GN=RPN1 PE=1 SV=1	0	144.038	34	20	43	20	1	607	68.5	6.38	167.64	20	0	99.1	96.5	99	107.5	97.1	94.9	106	4846.8	4719.5	4841.8	5258.5	4749.8	4643.9	5184.2	4674.7	4610.7	4466.6	5258.5	4695.8	4232	5090.9	High	High	High	High	High	High	High	TMT6plex [K89; K126; K187; K215; K251; K258; K327; K371; K379; K488; K516; K538]; Carbamidomethyl [C477; C545]
FALSE	High	IsMasterProtein	P47755	F-actin-capping protein subunit alpha-2 OS=Homo sapiens OX=9606 GN=CAPZA2 PE=1 SV=3	0	143.333	71	15	34	11	1	286	32.9	5.85	163.22	15	4	98.6	99.1	100.9	97.2	99.3	102.9	101.9	3261.8	3278.5	3335.6	3213.8	3284.9	3402.8	3370.7	3146	3202.9	3077.1	3213.8	3247.6	3101	3310.1	High	High	High	High	High	High	High	TMT6plex [K66; K86; K146; K166; K193; K226; K256; K268; K273]; Carbamidomethyl [C111; C141; C157]; Deamidated:18O(1) [N84; N246]; Oxidation [M250]
FALSE	High	IsMasterProtein	P13010	X-ray repair cross-complementing protein 5 OS=Homo sapiens OX=9606 GN=XRCC5 PE=1 SV=3	0	143.211	35	23	36	23	1	732	82.7	5.81	152.67	23	0	95.8	96.9	96.7	109.4	96.6	101.4	103.3	3463.6	3503.1	3496	3954.5	3491.7	3668.4	3736.7	3340.6	3422.4	3225.1	3954.5	3452	3343	3669.5	High	High	High	High	High	High	High	TMT6plex [K97; K155; K156; K202; K209; K307; K325; K332; K347; K363; K413; K465; K481; K525; K532; K543; K565; K648; K702; K703]; Carbamidomethyl [C296; C339; C346; C493]; Oxidation [M84; M461]
FALSE	High	IsMasterProtein	Q07960	Rho GTPase-activating protein 1 OS=Homo sapiens OX=9606 GN=ARHGAP1 PE=1 SV=1	0	143.016	52	18	43	18	1	439	50.4	6.29	168.19	18	0	100	109.9	102.5	98.9	102.6	100.7	85.3	4258	4682.8	4367.9	4210.9	4370.4	4290.1	3634.9	4106.8	4574.9	4029.4	4210.9	4320.7	3909.6	3569.5	High	High	High	High	High	High	High	TMT6plex [K24; K31; K43; K59; K80; K218; K319; K404; K421]; Carbamidomethyl [C91]; Acetyl [N-Term]; Oxidation [M299]
FALSE	High	IsMasterProtein	Q9Y2A7	Nck-associated protein 1 OS=Homo sapiens OX=9606 GN=NCKAP1 PE=1 SV=1	0	142.947	23	21	30	21	1	1128	128.7	6.62	125.53	21	0	94.8	100.3	106.2	103.5	106.6	101.7	86.9	2818.7	2982.4	3158	3080.4	3171.7	3026.4	2585.9	2718.6	2913.7	2913.3	3080.4	3135.7	2758	2539.4	High	High	High	High	High	High	High	TMT6plex [K12; K44; K51; K58; K190; K191; K367; K524; K608; K631; K735; K849; K886; K895; K1048; K1056; K1068]; Carbamidomethyl [C292; C556; C599; C618; C622]
FALSE	High	IsMasterProtein	A0A2R8Y507	cGMP-dependent protein kinase 1 OS=Homo sapiens OX=9606 GN=PRKG1 PE=1 SV=1	0	142.05	57	18	37	5	1	323	36.9	4.93	141.52	18	0	92	108.6	91.9	104.9	95.6	97.1	110.1	665.2	785.2	664.8	758.6	691.2	702	796	641.6	767.1	613.3	758.6	683.3	639.7	781.7	High	High	High	High	High	High	High	TMT6plex [K14; K35; K41; K62; K120; K141; K147; K162; K167; K179; K232; K247; K278; K308]; Carbamidomethyl [C133; C144; C173; C190; C211]; Oxidation [M134; M175; M228]
FALSE	High	IsMasterProtein	P36955	Pigment epithelium-derived factor OS=Homo sapiens OX=9606 GN=SERPINF1 PE=1 SV=4	0	141.972	47	18	49	18	1	418	46.3	6.38	187.41	18	0	116.1	104	90.7	80.7	110.8	99	98.7	6093.7	5455.4	4760.2	4234.3	5814	5193.5	5180.3	5877.3	5329.7	4391.3	4234.3	5747.9	4732.8	5087.1	High	High	High	High	High	High	High	TMT6plex [K134; K160; K189; K214; K220; K248; K262; K316; K318; K327; K333; K345; K411]; Carbamidomethyl [C261]
FALSE	High	IsMasterProtein	P08294	Extracellular superoxide dismutase [Cu-Zn] OS=Homo sapiens OX=9606 GN=SOD3 PE=1 SV=2	0	141.937	46	11	69	10	1	240	25.8	6.61	320.52	11	1	84.6	96.7	87.4	115.1	101.5	92	122.7	4351.8	4975.9	4499.2	5921.3	5223.9	4733.5	6312.3	4197.3	4861.2	4150.5	5921.3	5164.5	4313.6	6198.7	High	High	High	High	High	High	High	Carbamidomethyl [C63; C207; C208; C213]; Oxidation [M50]
FALSE	High	IsMasterProtein	A0A024R2W4	Dystroglycan 1 (Dystrophin-associated glycoprotein 1), isoform CRA_a OS=Homo sapiens OX=9606 GN=DAG1 PE=4 SV=1	0	141.876	23	19	28	19	1	895	97.5	8.56	120.19	19	0	95.5	104.6	96.8	102.9	94.4	97.7	108.1	3468.6	3800.1	3517.2	3735.7	3426.9	3548.2	3927.2	3345.4	3712.5	3244.6	3735.7	3388	3233.5	3856.5	High	High	High	High	High	High	High	Carbamidomethyl [C713]; TMT6plex [K95; K500; K517; K533; K535; K549; K625; K626; K687; K701; K782; K793; K794; K808; K823]
FALSE	High	IsMasterProtein	Q32MZ4	Leucine-rich repeat flightless-interacting protein 1 OS=Homo sapiens OX=9606 GN=LRRFIP1 PE=1 SV=2	0	141.842	29	17	29	9	1	808	89.2	4.65	123.97	17	9	96.8	93.2	106.7	108.5	94.6	97.1	103	4239.4	4084.3	4674.8	4751.9	4145.8	4253.3	4513.1	4088.9	3990.2	4312.5	4751.9	4098.7	3876	4431.9	High	High	High	High	High	High	High	TMT6plex [K21; K143; K152; K170; K185; K196; K250; K282; K289; K332; K350; K485; K567; K589; K606; K612; K631; K649; K719]; Oxidation [M175]; Carbamidomethyl [C14; C334; C644]
FALSE	High	IsMasterProtein	O60504	Vinexin OS=Homo sapiens OX=9606 GN=SORBS3 PE=1 SV=2	0	141.511	33	19	28	6	1	671	75.3	9.45	128.23	19	13	100.5	106.6	101.7	96.2	100	96.9	98.2	3075	3262.3	3111.7	2945.9	3059.8	2966.8	3005.9	2965.8	3187.1	2870.6	2945.9	3025	2703.6	2951.8	High	High	High	High	High	High	High	Carbamidomethyl [C482; C521; C645]; TMT6plex [K232; K256; K288; K388; K397; K411; K415]
FALSE	High	IsMasterProtein	Q5T4S7	E3 ubiquitin-protein ligase UBR4 OS=Homo sapiens OX=9606 GN=UBR4 PE=1 SV=1	0	141.397	7	24	25	24	1	5183	573.5	6.04	104.55	24	0	94.8	97.6	102.5	105.5	100.3	98.4	100.9	2394.4	2465.4	2589.3	2665.9	2533.8	2487	2549.4	2309.4	2408.6	2388.6	2665.9	2505	2266.4	2503.5	High	High	High	High	High	High	High	TMT6plex [K187; K234; K255; K366; K380; K791; K1189; K1192; K1963; K1973; K2024; K3405; K3774; K3808; K4215; K4255; K4630]; Carbamidomethyl [C260; C1962; C1970; C3804; C3807; C4146]
FALSE	High	IsMasterProtein	V9HW58	Epididymis secretory protein Li 77 OS=Homo sapiens OX=9606 GN=HEL-S-77 PE=2 SV=1	0	141.327	66	20	30	1	1	406	44.8	5.17	123.35	20	0	108.9	86	111.8	95.1	104.6	100.8	92.9	52.8	41.7	54.2	46.1	50.7	48.8	45	50.9	40.7	50	46.1	50.1	44.5	44.2	High	High	High	High	High	High	High	TMT6plex [K101; K124; K145; K161; K180; K190; K222; K228; K234; K272; K294; K313; K370]; Carbamidomethyl [C245; C261]; Deamidated:18O(1) [N367]
FALSE	High	IsMasterProtein	Q7Z4I7	LIM and senescent cell antigen-like-containing domain protein 2 OS=Homo sapiens OX=9606 GN=LIMS2 PE=1 SV=1	0	141.09	64	18	47	9	1	341	38.9	8.05	160.28	18	0	94.1	92.5	107.5	108.3	92.3	94.1	111.3	1812	1781.8	2069.7	2085.9	1776.9	1812.7	2144.2	1747.7	1740.7	1909.3	2085.9	1756.7	1651.9	2105.6	High	High	High	High	High	High	High	Carbamidomethyl [C64; C75; C76; C79; C99; C102; C105; C123; C126; C143; C166; C169; C186; C189; C198; C201; C224; C227; C245; C257; C260; C277; C280; C283; C286; C305; C308]; Oxidation [M91; M301]; TMT6plex [K116; K171; K181; K192; K215; K226; K229; K274; K289; K302; K306; K311; K317]; Succinyl [K192; K306]
FALSE	High	IsMasterProtein	B4DNL3	cDNA FLJ53145, highly similar to Ankycorbin (Fragment) OS=Homo sapiens OX=9606 PE=2 SV=1	0	140.928	42	26	34	1	1	659	74.5	5.1	130.89	26	0	97.9	108.3	113.4	101	75.6	105.1	98.8	75.6	83.6	87.6	78	58.4	81.2	76.3	72.9	81.7	80.8	78	57.7	74	74.9	High	High	High	High	High	High	High	TMT6plex [K51; K59; K84; K95; K225; K266; K279; K286; K318; K352; K362; K382; K425; K446; K460; K476; K485; K499; K558; K588; K598; K617; K625; K627; K637; K649]; Carbamidomethyl [C250]; Deamidated:18O(1) [N252; N253]
FALSE	High	IsMasterProtein	P62140	Serine/threonine-protein phosphatase PP1-beta catalytic subunit OS=Homo sapiens OX=9606 GN=PPP1CB PE=1 SV=3	0	140.619	58	16	35	6	1	327	37.2	6.19	142.65	16	10	97	101.5	102.5	105.2	97.1	94.7	102	3006.9	3147.6	3178	3261.6	3010.3	2936.9	3163.2	2900.1	3075.1	2931.7	3261.6	2976.1	2676.4	3106.3	High	High	High	High	High	High	High	TMT6plex [K59; K97; K110; K112; K140; K167; K210; K233; K259]; Carbamidomethyl [C61; C104; C126; C139; C154; C157; C201; C244]; Oxidation [M189]; Deamidated:18O(1) [N218]
FALSE	High	IsMasterProtein	A0A024R6R4	Matrix metallopeptidase 2 (Gelatinase A, 72kDa gelatinase, 72kDa type IV collagenase), isoform CRA_a OS=Homo sapiens OX=9606 GN=MMP2 PE=3 SV=1	0	140.592	44	21	26	21	1	660	73.8	5.47	116.26	21	0	115.1	79.4	92.6	96.2	138.5	75.9	102.4	4082.2	2816.3	3281.6	3410	4909.8	2689.9	3629.8	3937.3	2751.4	3027.3	3410	4854	2451.3	3564.5	High	High	High	High	High	High	High	Carbamidomethyl [C60; C65; C102; C233; C259; C274; C291; C305; C363; C375]; TMT6plex [K44; K47; K62; K71; K187; K234; K242; K267; K292; K386; K439; K489; K502; K519; K639]
FALSE	High	IsMasterProtein	H0Y8C6	Importin-5 (Fragment) OS=Homo sapiens OX=9606 GN=IPO5 PE=1 SV=1	0	140.298	30	23	28	23	1	1099	123.8	5.06	112.68	23	0	96.4	87	114.7	109.5	103.2	101	88.1	2273.4	2049.8	2703.8	2581.9	2434.1	2381.3	2078	2192.7	2002.6	2494.3	2581.9	2406.4	2170.1	2040.6	High	High	High	High	High	High	High	TMT6plex [K136; K240; K251; K362; K375; K438; K489; K505; K528; K541; K550; K572; K634; K707; K714; K777; K800; K802; K808]; Carbamidomethyl [C231; C422; C562; C735; C778; C786]
FALSE	High	IsMasterProtein	P16152	Carbonyl reductase [NADPH] 1 OS=Homo sapiens OX=9606 GN=CBR1 PE=1 SV=3	0	140.293	75	18	33	14	1	277	30.4	8.32	132.52	18	3	106.1	107.1	99.1	84.3	108.1	103.8	91.6	3677.1	3712.8	3434.3	2923.1	3746.6	3597.2	3176.6	3546.5	3627.2	3168.2	2923.1	3704	3278.1	3119.4	High	High	High	High	High	High	High	Carbamidomethyl [C122; C150; C226; C227]; TMT6plex [K96; K112; K130; K157; K174; K180; K181; K198; K272]; Oxidation [M111]
FALSE	High	IsMasterProtein	A0A2U3TZU2	Glucose-6-phosphate isomerase OS=Homo sapiens OX=9606 GN=GPI PE=1 SV=1	0	140.139	28	21	47	21	1	597	67.2	8.97	179.23	21	0	107.3	93.7	97.2	96.9	107.3	106.6	91.1	5754.4	5023.7	5213.2	5196.2	5752.2	5719.9	4883.8	5550.1	4907.9	4809.2	5196.2	5686.8	5212.5	4795.9	High	High	High	High	High	High	High	TMT6plex [K51; K73; K112; K155; K163; K250; K265; K273; K291; K457; K520]; Oxidation [M476]; Carbamidomethyl [C443]
FALSE	High	IsMasterProtein	A4D2D2	Procollagen C-endopeptidase enhancer OS=Homo sapiens OX=9606 GN=PCOLCE PE=4 SV=1	0	140.063	52	15	25	15	1	449	47.9	7.43	112.24	15	0	115.9	114.7	94.4	93.3	101.4	91.3	89.1	3076.5	3045.5	2506.1	2477.3	2690.7	2422.7	2364.7	2967.3	2975.3	2311.9	2477.3	2660.1	2207.8	2322.2	High	High	High	High	High	High	High	Carbamidomethyl [C63; C90; C112; C213; C318; C333]; TMT6plex [K61; K287; K305; K320; K344; K365; K381; K434]
FALSE	High	IsMasterProtein	E9KL48	Epididymis secretory sperm binding protein OS=Homo sapiens OX=9606 GN=GLUD1 PE=2 SV=1	0	139.457	41	19	25	19	1	558	61.4	7.8	108.4	19	0	99.5	99	107.3	100.6	93.9	101.4	98.3	3174.6	3159.3	3421.4	3209.3	2995.5	3233.8	3136.3	3061.9	3086.5	3156.3	3209.3	2961.5	2947	3079.9	High	High	High	High	High	High	High	Carbamidomethyl [C172; C327; C376]; TMT6plex [K84; K162; K171; K183; K200; K211; K346; K365; K386; K415; K545]
FALSE	High	IsMasterProtein	Q14240	Eukaryotic initiation factor 4A-II OS=Homo sapiens OX=9606 GN=EIF4A2 PE=1 SV=2	0	139.317	68	21	32	10	1	407	46.4	5.48	118.4	21	11	97.4	93.9	105.7	100.5	97.6	98.2	106.7	3024.4	2916.3	3281.1	3119.8	3031.3	3049.5	3313.1	2917	2849.1	3026.8	3119.8	2996.8	2779	3253.5	High	High	High	High	High	High	High	Carbamidomethyl [C67; C132; C135; C265]; TMT6plex [K41; K69; K83; K119; K194; K203; K226; K227; K248; K285; K292; K382]; Oxidation [M18; M38; M399; M401]; Succinyl [K194]
FALSE	High	IsMasterProtein	B4DUT8	Calponin OS=Homo sapiens OX=9606 GN=CNN2 PE=1 SV=1	0	139.311	56	17	58	14	1	330	35.9	7.3	207.94	17	0	121.8	97.2	97.3	81.4	120.2	101.8	80.3	6587	5254.9	5260.1	4399.7	6502	5506.3	4341.6	6353.1	5133.8	4852.5	4399.7	6428.1	5017.9	4263.5	High	High	High	High	High	High	High	Carbamidomethyl [C61; C185; C196; C236; C261]; TMT6plex [K19; K30; K52; K55; K66; K74; K93; K166; K181; K195; K215; K255; K260; K293]; Oxidation [M64; M180; M191; M242]
FALSE	High	IsMasterProtein	Q6IAW5	CALU protein OS=Homo sapiens OX=9606 GN=CALU PE=2 SV=1	0	139.231	56	18	29	6	1	315	37.1	4.64	124.7	18	12	108.2	92	114.5	97.7	101.2	84.2	102.1	4258.7	3622.6	4508.2	3843.9	3981.9	3315.3	4018.6	4107.5	3539.1	4158.8	3843.9	3936.6	3021.2	3946.3	High	High	High	High	High	High	High	TMT6plex [K37; K70; K84; K94; K98; K130; K165; K173; K189; K202; K251; K255; K281; K284; K287; K293]
FALSE	High	IsMasterProtein	D6RH31	Nephronectin (Fragment) OS=Homo sapiens OX=9606 GN=NPNT PE=1 SV=1	0	139.126	37	20	43	2	1	609	66.9	8.4	167.02	20	20	86.1	84.4	103.3	100.4	107.7	112.8	105.2	4425.5	4338.1	5305.9	5159.9	5535.4	5795.4	5404.8	4268.4	4238.1	4894.7	5159.9	5472.5	5281.3	5307.6	High	High	High	High	High	High	High	Carbamidomethyl [C36; C44; C45; C56; C86; C94; C140; C147; C198; C200; C233; C242; C259; C265; C272; C289; C300]; TMT6plex [K91; K101; K143; K148; K243; K256; K290; K305; K318; K427; K482; K506; K604; K605]; Oxidation [M251; M307]; Deamidated:18O(1) [N235]
FALSE	High	IsMasterProtein	Q59EU6	EF hand domain family, member D1 variant (Fragment) OS=Homo sapiens OX=9606 PE=2 SV=1	0	138.896	71	19	30	16	1	265	29.8	6.21	127.08	19	2	101.8	110.5	114.8	84.1	89.3	88.3	111.3	2721.8	2955.2	3069.9	2248.5	2386.7	2360	2977.1	2625.2	2887.1	2832	2248.5	2359.6	2150.7	2923.5	High	High	High	High	High	High	High	TMT6plex [K63; K119; K126; K142; K158; K162; K171; K183; K200; K221; K230; K236]
FALSE	High	IsMasterProtein	A8K8F9	Phosphoinositide phospholipase C OS=Homo sapiens OX=9606 PE=2 SV=1	0	138.76	26	15	28	15	1	756	85.6	6.7	119.78	15	0	91.7	99	97.3	103.1	105.9	97.9	105.1	2870.2	3096.8	3043.3	3224.7	3314.1	3062.1	3288.1	2768.3	3025.4	2807.5	3224.7	3276.4	2790.5	3228.9	High	High	High	High	High	High	High	Carbamidomethyl [C96; C367; C499]; TMT6plex [K24; K102; K127; K170; K500; K643; K655; K712; K727]
FALSE	High	IsMasterProtein	Q08043	Alpha-actinin-3 OS=Homo sapiens OX=9606 GN=ACTN3 PE=1 SV=2	0	138.578	18	14	73	2	1	901	103.2	5.52	247.11	14	0	91.1	114.9	94.8	101.7	97.7	92.9	106.9	489.9	617.6	509.9	546.6	525.6	499.3	575	472.5	603.4	470.4	546.6	519.6	455	564.7	High	High	High	High	High	High	High	Succinyl [K45; K117; K161]; TMT6plex [K45; K117; K161; K234; K250; K288; K295; K358]; Carbamidomethyl [C55; C168; C346]; Deamidated:18O(1) [N243; N286]; Oxidation [M290]
FALSE	High	IsMasterProtein	P23141	Liver carboxylesterase 1 OS=Homo sapiens OX=9606 GN=CES1 PE=1 SV=2	0	138.324	46	21	29	21	1	567	62.5	6.6	111.57	21	0	111	67.5	98.3	109.6	76.9	67.4	169.3	3580.2	2177.3	3170.2	3534.1	2478.8	2175.1	5459.9	3453.1	2127.1	2924.5	3534.1	2450.6	1982.2	5361.7	High	High	High	High	High	High	High	TMT6plex [K78; K105; K129; K257; K289; K300; K330; K384; K393; K402; K412; K460; K462; K482; K523; K538; K542; K553; K558]; Carbamidomethyl [C116; C390]
FALSE	High	IsMasterProtein	Q96QK1	Vacuolar protein sorting-associated protein 35 OS=Homo sapiens OX=9606 GN=VPS35 PE=1 SV=2	0	137.72	33	23	39	22	1	796	91.6	5.49	151.2	23	1	97.9	103.6	102	103.1	105.8	97.9	89.7	3744.3	3962.3	3899.7	3942.2	4044.7	3743.7	3431.8	3611.4	3871	3597.5	3942.2	3998.7	3411.6	3370.1	High	High	High	High	High	High	High	Carbamidomethyl [C137; C253; C286; C653; C699]; TMT6plex [K24; K44; K131; K296; K323; K360; K371; K382; K417; K659; K701; K702; K749; K768]; Oxidation [M359]
FALSE	High	IsMasterProtein	O75441	Latent transforming growth factor-beta binding protein 4 (Fragment) OS=Homo sapiens OX=9606 PE=2 SV=1	0	137.557	25	17	34	1	1	669	71.7	4.6	147.87	17	0	96.2	178.3	74.9	72.8	76.6	73.5	127.7	321.7	595.8	250.5	243.2	256.1	245.6	426.9	310.3	582.1	231.1	243.2	253.2	223.8	419.2	High	High	High	High	High	High	High	Carbamidomethyl [C83; C85; C182; C188; C196; C320; C330; C360; C372; C394; C402]; TMT6plex [K403]; Oxidation [M278]
FALSE	High	IsMasterProtein	A0A384MTI6	Epididymis secretory sperm binding protein OS=Homo sapiens OX=9606 PE=2 SV=1	0	137.381	39	26	35	25	1	744	82.5	6.95	120.57	26	1	97.7	101.6	95.8	107.3	98.4	96.8	102.4	3726.8	3878.1	3655.7	4094.6	3756.5	3694	3908.2	3594.5	3788.7	3372.4	4094.6	3713.8	3366.3	3837.9	High	High	High	High	High	High	High	Oxidation [M453]; TMT6plex [K27; K104; K116; K150; K161; K198; K217; K225; K251; K266; K293; K401; K434; K469; K529; K566; K581; K699]; Carbamidomethyl [C11; C21; C91; C250; C264; C599]
FALSE	High	IsMasterProtein	B4DJ30	cDNA FLJ61290, highly similar to Neutral alpha-glucosidase AB OS=Homo sapiens OX=9606 PE=2 SV=1	0	137.376	25	24	32	7	1	995	112.9	6.06	128.97	24	18	98	98.9	99.5	110.5	98.6	92	102.6	3690.4	3723.6	3746.3	4160.6	3714.1	3467	3865.5	3559.4	3637.8	3456	4160.6	3671.9	3159.5	3795.9	High	High	High	High	High	High	High	TMT6plex [K99; K147; K199; K242; K261; K268; K271; K282; K320; K523; K542; K678; K950; K959]; Oxidation [M645]; Carbamidomethyl [C92; C98]
FALSE	High	IsMasterProtein	A0A024RB87	RAP1B, member of RAS oncogene family, isoform CRA_a OS=Homo sapiens OX=9606 GN=RAP1B PE=4 SV=1	0	137.04	78	12	39	1	1	184	20.8	5.78	169.41	12	14	94.8	100.4	99.8	106.3	97.7	100.7	100.3	3092.9	3274.4	3256.6	3466.2	3187.6	3284.1	3271.4	2983.1	3198.9	3004.2	3466.2	3151.4	2992.8	3212.5	High	High	High	High	High	High	High	TMT6plex [K16; K31; K104; K117; K149; K151]; Succinyl [K16]; Carbamidomethyl [C51; C118; C141]; Oxidation [M111]
FALSE	High	IsMasterProtein	B2RBH2	cDNA, FLJ95508, highly similar to Homo sapiens 5'-nucleotidase, ecto (CD73) (NT5E), mRNA OS=Homo sapiens OX=9606 PE=2 SV=1	0	136.982	41	20	26	20	1	574	63.4	7.03	114.47	20	0	99.3	103.4	99.5	94.1	105.3	118.2	80.1	2461.4	2564.7	2466.1	2332.8	2611.2	2931.5	1987	2374	2505.6	2275	2332.8	2581.5	2671.5	1951.2	High	High	High	High	High	High	High	TMT6plex [K133; K145; K147; K162; K179; K206; K208; K227; K232; K256; K291; K478; K488; K494; K512]; Carbamidomethyl [C57; C358; C365; C476]
FALSE	High	IsMasterProtein	V9HWB7	Epididymis luminal protein 60 OS=Homo sapiens OX=9606 GN=HEL60 PE=2 SV=1	0	136.819	36	25	33	25	1	889	98.3	6.68	122.51	25	0	111.4	107.2	102.1	92.7	93.8	104.5	88.3	3911.7	3762.8	3586.1	3253.8	3292.5	3668.8	3098.8	3772.8	3676.1	3308.2	3253.8	3255.1	3343.4	3043	High	High	High	High	High	High	High	TMT6plex [K26; K56; K79; K364; K374; K396; K413; K468; K587; K610; K632; K639; K660; K772; K793; K844; K848]; Carbamidomethyl [C50; C118; C369; C370; C392]; Deamidated:18O(1) [N823]
FALSE	High	IsMasterProtein	Q2XQU9	FHL2 isoform 5 OS=Homo sapiens OX=9606 PE=2 SV=1	0	136.625	43	16	31	16	1	389	44.1	8.1	136	16	0	141.8	98.6	88.2	79	136.4	92.1	63.9	5370.6	3733.5	3340	2990.5	5164.1	3488.4	2421.4	5179.9	3647.5	3081.2	2990.5	5105.4	3179	2377.8	High	High	High	High	High	High	High	Carbamidomethyl [C138; C141; C150; C153; C159; C161; C199; C202; C242; C260; C263; C272; C275; C295; C298; C301; C319; C322; C324; C331; C334; C358; C361; C382; C385]; TMT6plex [K155; K162; K188; K193; K210; K249; K266; K276; K293; K329; K345; K362; K387]; Oxidation [M270]
FALSE	High	IsMasterProtein	A0A024R0V4	Vasodilator-stimulated phosphoprotein isoform 1 OS=Homo sapiens OX=9606 GN=VASP PE=2 SV=1	0	136.446	45	16	27	16	1	380	39.8	8.94	116.01	16	0	92.8	105.4	101.9	109.8	93.8	90.4	105.9	2796.1	3177.1	3068.9	3309.5	2824.9	2724.5	3189.9	2696.8	3103.9	2831.1	3309.5	2792.8	2482.8	3132.5	High	High	High	High	High	High	High	TMT6plex [K21; K96; K252; K286; K348; K356; K357; K363]; Oxidation [M14]; Carbamidomethyl [C64; C334]; Succinyl [K348]
FALSE	High	IsMasterProtein	A0A024RDL1	Chaperonin containing TCP1, subunit 6A (Zeta 1), isoform CRA_a OS=Homo sapiens OX=9606 GN=CCT6A PE=3 SV=1	0	136.267	48	22	35	8	1	531	58	6.68	134.46	22	14	101.1	98.4	106.8	105.1	94.3	92	102.2	3298.8	3213.1	3487.7	3431.9	3077.3	3004.5	3336.4	3181.7	3139.1	3217.4	3431.9	3042.3	2738	3276.4	High	High	High	High	High	High	High	TMT6plex [K55; K104; K127; K138; K241; K251; K287; K295; K307; K365; K381; K388; K424; K449; K465]; Carbamidomethyl [C233; C282; C406; C508]; Oxidation [M418]
FALSE	High	IsMasterProtein	A0A140VJZ1	Ubiquitin carboxyl-terminal hydrolase OS=Homo sapiens OX=9606 PE=2 SV=1	0	135.928	30	19	27	19	1	858	95.7	5.03	101.97	19	0	100.5	108.2	96.2	100.7	100.6	94.7	99.1	2321.7	2501.3	2223.3	2327.8	2325.9	2187.6	2289.1	2239.3	2443.7	2051	2327.8	2299.5	1993.6	2247.9	High	High	High	High	High	High	High	Carbamidomethyl [C219; C532; C838]; TMT6plex [K80; K184; K247; K318; K379; K499; K508; K553; K585; K793; K836; K842; K845]
FALSE	High	IsMasterProtein	A0A024R9Q1	Thrombospondin 1, isoform CRA_a OS=Homo sapiens OX=9606 GN=THBS1 PE=4 SV=1	0	135.849	23	22	28	1	1	1170	129.3	4.94	108.8	22	20	154.4	68.1	79.8	62.3	167.2	99.4	68.8	4719.5	2081.3	2437.7	1902.9	5111.7	3039.4	2104.3	4551.9	2033.3	2248.8	1902.9	5053.6	2769.8	2066.4	High	High	High	High	High	High	High	TMT6plex [K74; K137; K154; K529; K543; K968; K1129]; Carbamidomethyl [C270; C274; C519; C531; C541; C813]
FALSE	High	IsMasterProtein	D3DUW7	Dynamin 1-like, isoform CRA_a OS=Homo sapiens OX=9606 GN=DNM1L PE=3 SV=1	0	135.594	44	25	31	1	1	752	84	8.79	121.11	25	0	96	99.3	97.9	110	99.9	104.6	92.3	56.8	58.8	57.9	65.1	59.1	61.9	54.6	54.8	57.4	53.4	65.1	58.4	56.4	53.6	High	High	High	High	High	High	High	TMT6plex [K186; K205; K213; K251; K269; K308; K309; K324; K358; K382; K392; K585; K622; K684; K695; K708; K734]; Carbamidomethyl [C353; C558]; Oxidation [M203]
FALSE	High	IsMasterProtein	A1A5C5	RRBP1 protein OS=Homo sapiens OX=9606 GN=RRBP1 PE=2 SV=1	0	135.548	34	24	32	1	1	751	84.3	5.01	117.96	24	0	95.1	84.9	95.8	95.6	108.4	112.4	107.7	65.8	58.8	66.3	66.2	75.1	77.8	74.5	63.5	57.4	61.2	66.2	74.2	70.9	73.2	High	High	High	High	High	High	High	TMT6plex [K18; K28; K40; K120; K205; K223; K262; K342; K390; K433; K439; K454; K510; K582; K603; K672; K691; K738]; Oxidation [M256]; Carbamidomethyl [C664]
FALSE	High	IsMasterProtein	Q562L9	Actin-like protein (Fragment) OS=Homo sapiens OX=9606 GN=ACT PE=4 SV=1	0	135.384	56	4	83	1	1	103	11.5	6.52	434.63	4	0	108.2	93.6	105	94.6	99.8	96.3	102.5	180.7	156.3	175.4	158	166.6	160.8	171.2	174.3	152.7	161.8	158	164.7	146.5	168.1	High	High	High	High	High	High	High	Oxidation [M70]; TMT6plex [K30]; Succinyl [K30]; Deamidated:18O(1) [N28]
FALSE	High	IsMasterProtein	P07996	Thrombospondin-1 OS=Homo sapiens OX=9606 GN=THBS1 PE=1 SV=2	0	135.157	23	22	28	1	1	1170	129.3	4.94	108.32	22	0	150.4	62.4	77.7	76	178	72	83.6	180	74.7	93	90.9	213	86.1	100	173.6	73	85.8	90.9	210.6	78.5	98.2	High	High	High	High	High	High	High	TMT6plex [K74; K137; K154; K529; K543; K968; K1129]; Carbamidomethyl [C270; C274; C519; C531; C541; C813]
FALSE	High	IsMasterProtein	A8K4Z4	60S acidic ribosomal protein P0 OS=Homo sapiens OX=9606 PE=2 SV=1	0	134.956	51	14	33	14	1	317	34.2	5.97	141.72	14	0	94.2	98.6	101.6	104.5	99.7	100.5	100.9	3131.8	3276.2	3376.7	3473	3311.9	3338.3	3353.2	3020.6	3200.7	3115	3473	3274.3	3042.2	3292.9	High	High	High	High	High	High	High	Succinyl [K297]; TMT6plex [K26; K38; K77; K92; K106; K134; K146; K162; K264; K297; K301]; Carbamidomethyl [C27; C119]
FALSE	High	IsMasterProtein	P35998	26S proteasome regulatory subunit 7 OS=Homo sapiens OX=9606 GN=PSMC2 PE=1 SV=3	0	134.954	52	20	29	20	1	433	48.6	5.95	111.86	20	0	100.5	96.5	101.5	101.8	103.7	95.5	100.5	3505.7	3367.4	3542.5	3553.8	3617.7	3332.2	3508.2	3381.2	3289.8	3268	3553.8	3576.6	3036.6	3445.1	High	High	High	High	High	High	High	Carbamidomethyl [C180; C236; C270; C377; C389]; TMT6plex [K34; K57; K84; K110; K156; K169; K181; K210; K222; K248; K407; K415]
FALSE	High	IsMasterProtein	P02511	Alpha-crystallin B chain OS=Homo sapiens OX=9606 GN=CRYAB PE=1 SV=2	0	134.812	66	12	53	12	1	175	20.1	7.33	204.58	12	0	84.2	116.4	105	118.2	101.5	75.1	99.5	3282.7	4536.3	4091.7	4605.1	3955.8	2926.7	3877.7	3166.1	4431.8	3774.6	4605.1	3910.8	2667.1	3807.9	High	High	High	High	High	High	High	Oxidation [M68]; TMT6plex [K82; K90; K103; K166; K174]; Succinyl [K166]; Deamidated:18O(1) [N146]; Acetyl [N-Term]
FALSE	High	IsMasterProtein	A0A2R8Y5A3	Catenin beta-1 OS=Homo sapiens OX=9606 GN=CTNNB1 PE=1 SV=1	0	134.508	32	21	26	17	1	783	85.6	5.97	109.27	21	4	102.1	89.1	104.7	101.3	101.7	97.7	103.4	2978.7	2599.5	3052.2	2953.8	2966.6	2848.1	3014.8	2872.9	2539.6	2815.7	2953.8	2932.9	2595.5	2960.6	High	High	High	High	High	High	High	Carbamidomethyl [C383; C441; C468; C522; C621]; TMT6plex [K135; K160; K172; K235; K244; K498; K627; K668; K673]
FALSE	High	IsMasterProtein	Q59FV6	ARP3 actin-related protein 3 homolog variant (Fragment) OS=Homo sapiens OX=9606 PE=2 SV=1	0	134.411	55	16	46	1	1	369	42.2	5.87	199.73	16	0	91.6	98.2	115.5	97	110.6	105.9	81.1	32.7	35	41.2	34.6	39.4	37.7	28.9	31.5	34.2	38	34.6	39	34.4	28.4	High	High	High	High	High	High	High	TMT6plex [K20; K26; K50; K142; K176; K191; K195; K202; K215; K299; K348]; Carbamidomethyl [C140; C186; C345; C359]; Oxidation [M44]; Deamidated:18O(1) [N120]
FALSE	High	IsMasterProtein	P14550	Aldo-keto reductase family 1 member A1 OS=Homo sapiens OX=9606 GN=AKR1A1 PE=1 SV=3	0	134.207	60	18	45	17	1	325	36.6	6.79	159.05	18	1	106.4	102.4	99.3	97.1	105	97.1	92.7	4935.7	4750.1	4607.8	4502.7	4869.1	4502.6	4300.2	4760.5	4640.6	4250.7	4502.7	4813.8	4103.2	4222.8	High	High	High	High	High	High	High	TMT6plex [K23; K80; K97; K127; K153; K240; K287; K294; K308]; Carbamidomethyl [C187; C200]; Oxidation [M286]
FALSE	High	IsMasterProtein	Q5SWX3	Calcium/calmodulin-dependent protein kinase (CaM kinase) II gamma, isoform CRA_n OS=Homo sapiens OX=9606 GN=CAMK2G PE=1 SV=1	0	134.156	34	14	28	5	1	516	57.8	7.3	115.72	14	11	90.4	110.2	95.5	102.5	92.5	98.7	110.3	2583.4	3150.5	2728.1	2929.3	2644.1	2819.9	3151.4	2491.7	3077.9	2516.7	2929.3	2614	2569.8	3094.7	High	High	High	High	High	High	High	TMT6plex [K22; K138; K147; K246; K259; K268; K293; K339; K409; K434; K443]; Carbamidomethyl [C273; C290; C411]
FALSE	High	IsMasterProtein	I6NLS4	Phosphodiesterase OS=Homo sapiens OX=9606 PE=2 SV=1	0	134.049	34	25	30	25	1	875	99.9	6.09	113.59	25	0	103.5	102.7	89.1	106.8	100.1	95.8	102	3764	3737.1	3243.3	3884.4	3643.8	3486.9	3709.5	3630.4	3651	2992	3884.4	3602.4	3177.6	3642.8	High	High	High	High	High	High	High	TMT6plex [K69; K100; K116; K130; K131; K243; K262; K287; K288; K366; K429; K457; K473; K555; K591; K630; K752; K862]; Carbamidomethyl [C68; C220; C447; C453; C468; C624]
FALSE	High	IsMasterProtein	A0A024R228	Heterogeneous nuclear ribonucleoprotein K, isoform CRA_d OS=Homo sapiens OX=9606 GN=HNRPK PE=4 SV=1	0	133.793	47	15	34	15	1	463	51.2	5.64	151.97	15	0	99.1	98.7	100.6	107.5	96.4	92.5	105.3	2976.8	2965.2	3022.2	3228.8	2895.9	2780.5	3162.7	2871.1	2896.9	2788	3228.8	2863	2533.9	3105.8	High	High	High	High	High	High	High	TMT6plex [K34; K60; K102; K103; K139; K163; K198; K219; K396; K405; K456]; Carbamidomethyl [C132; C145]
FALSE	High	IsMasterProtein	Q86W92	Liprin-beta-1 OS=Homo sapiens OX=9606 GN=PPFIBP1 PE=1 SV=2	0	133.562	30	23	29	18	1	1011	114	5.55	112.26	23	5	94	104.4	90	117.9	95.6	92	106.1	2980.2	3308.4	2853.8	3736.2	3031.1	2914.7	3363.5	2874.4	3232.2	2632.6	3736.2	2996.7	2656.2	3303	High	High	High	High	High	High	High	TMT6plex [K113; K133; K169; K180; K307; K322; K349; K430; K455; K479; K484; K615; K646; K718; K737; K762; K806; K859; K939]; Carbamidomethyl [C453; C788; C926]
FALSE	High	IsMasterProtein	P62879	Guanine nucleotide-binding protein G(I)/G(S)/G(T) subunit beta-2 OS=Homo sapiens OX=9606 GN=GNB2 PE=1 SV=3	0	133.278	54	11	38	5	1	340	37.3	6	171.55	11	3	95.4	97	103.6	99.4	100.8	107.8	96	1276	1296.8	1385.3	1328.8	1348.4	1442	1284.3	1230.7	1266.9	1277.9	1328.8	1333.1	1314.1	1261.2	High	High	High	High	High	High	High	Carbamidomethyl [C25; C103; C114; C121; C148; C149; C204; C271; C294; C317]; TMT6plex [K78; K89; K127; K209; K301; K337]; Oxidation [M300; M325]
FALSE	High	IsMasterProtein	P55084	Trifunctional enzyme subunit beta, mitochondrial OS=Homo sapiens OX=9606 GN=HADHB PE=1 SV=3	0	133.024	50	19	31	19	1	474	51.3	9.41	125.84	19	0	96.7	100.9	99.2	111.5	93.6	95.2	102.9	3194.8	3334.2	3276.9	3684.5	3094	3147.6	3401.9	3081.4	3257.4	3023	3684.5	3058.8	2868.4	3340.7	High	High	High	High	High	High	High	TMT6plex [K72; K111; K128; K268; K272; K291; K293; K298; K325; K332; K334; K348; K361; K391; K416]; Oxidation [M75]
FALSE	High	IsMasterProtein	O00429	Dynamin-1-like protein OS=Homo sapiens OX=9606 GN=DNM1L PE=1 SV=2	0	132.77	43	25	32	1	1	736	81.8	6.81	121.83	25	25	92.6	100.1	101.2	106.3	100.9	98.2	100.7	2851.2	3080.7	3116.2	3272.5	3106.4	3024	3101.6	2750	3009.7	2874.7	3272.5	3071.1	2755.8	3045.8	High	High	High	High	High	High	High	TMT6plex [K10; K133; K152; K160; K198; K216; K255; K256; K271; K305; K329; K339; K606; K668; K679; K692; K718]; Carbamidomethyl [C300; C505]; Oxidation [M150]; Acetyl [N-Term]
FALSE	High	IsMasterProtein	O95817	BAG family molecular chaperone regulator 3 OS=Homo sapiens OX=9606 GN=BAG3 PE=1 SV=3	0	132.704	48	19	29	19	1	575	61.6	6.95	123.93	19	0	99.9	97.1	102.5	102.8	100	96.6	101.2	2481.8	2413.5	2547.2	2556	2484.8	2400.1	2514.6	2393.7	2357.9	2349.8	2556	2456.6	2187.2	2469.4	High	High	High	High	High	High	High	TMT6plex [K149; K320; K324; K349; K354; K361; K388; K409; K418; K424; K431; K445; K446; K460; K493; K534]; Oxidation [M141; M525; M527]; Carbamidomethyl [C151; C179; C373]
FALSE	High	IsMasterProtein	A0A0A0MR28	High density lipoprotein binding protein (Vigilin), isoform CRA_a OS=Homo sapiens OX=9606 GN=HDLBP PE=1 SV=1	0	132.455	25	25	28	25	1	1268	141.4	6.87	112.07	25	0	106.9	93.5	104.8	101.4	106.2	92.6	94.7	3787.9	3312.2	3713	3595.1	3765.5	3281.1	3354.7	3653.4	3235.9	3425.3	3595.1	3722.7	2990.1	3294.3	High	High	High	High	High	High	High	TMT6plex [K25; K41; K159; K179; K197; K274; K360; K407; K494; K510; K536; K550; K590; K663; K908; K1062; K1091; K1108]; Carbamidomethyl [C948]
FALSE	High	IsMasterProtein	A0A024QZN9	Voltage-dependent anion channel 2, isoform CRA_a OS=Homo sapiens OX=9606 GN=VDAC2 PE=4 SV=1	0	132.29	49	12	25	12	1	319	34.5	7.99	108.63	12	0	93.6	96.6	105.6	109.8	90.2	97	107.2	2425.6	2501.7	2734.8	2844.1	2337.1	2513	2776.8	2339.5	2444	2522.9	2844.1	2310.5	2290.1	2726.8	High	High	High	High	High	High	High	TMT6plex [K64; K89; K97; K110; K132; K145; K146; K233; K272; K292; K302]; Carbamidomethyl [C72; C101; C128]
FALSE	High	IsMasterProtein	Q16531	DNA damage-binding protein 1 OS=Homo sapiens OX=9606 GN=DDB1 PE=1 SV=1	0	132.244	22	22	27	22	1	1140	126.9	5.26	105.59	22	0	99.7	98.4	99.7	101.2	101	99.3	100.6	3386.1	3343.1	3387.3	3437.4	3431.8	3372	3417.9	3265.9	3266.1	3124.8	3437.4	3392.8	3072.9	3356.4	High	High	High	High	High	High	High	TMT6plex [K70; K83; K92; K168; K254; K298; K335; K491; K496; K579; K674; K769; K823; K844; K917; K1131]; Carbamidomethyl [C87; C173; C179]
FALSE	High	IsMasterProtein	H3BTH8	Hyaluronan and proteoglycan link protein 3 OS=Homo sapiens OX=9606 GN=HAPLN3 PE=1 SV=1	0	131.435	47	17	43	15	1	422	47.7	6.68	165.48	17	0	79.6	117.6	111.8	108.5	83.4	85.9	113.3	2214.7	3272.2	3111.2	3019.6	2322.5	2389.9	3152.6	2136.1	3196.8	2870.1	3019.6	2296.1	2177.9	3095.9	High	High	High	High	High	High	High	Carbamidomethyl [C132; C208; C295; C321; C373; C394]; TMT6plex [K161; K187; K327; K366]
FALSE	High	IsMasterProtein	E5KNY5	Leucine-rich PPR-motif containing OS=Homo sapiens OX=9606 GN=LRPPRC PE=4 SV=1	0	131.336	20	24	28	24	1	1394	157.8	6.13	104.14	24	0	92.3	98.1	107.2	104.9	102.3	101.6	93.7	2734.4	2906.9	3175.5	3107.6	3030.7	3009.9	2777.4	2637.3	2839.9	2929.4	3107.6	2996.3	2742.9	2727.4	High	High	High	High	High	High	High	Carbamidomethyl [C130; C500; C848; C863]; TMT6plex [K138; K187; K224; K280; K453; K463; K672; K683; K806; K851; K864; K1075; K1090; K1163; K1176; K1189; K1209; K1317; K1326; K1357]
FALSE	High	IsMasterProtein	Q9Y3I0	RNA-splicing ligase RtcB homolog OS=Homo sapiens OX=9606 GN=RTCB PE=1 SV=1	0	130.947	48	21	28	21	1	505	55.2	7.23	102.87	21	0	99.8	100.9	99.7	101.5	93.9	97	107.2	3831.9	3874.2	3824.8	3894.2	3605.4	3723.6	4112.8	3695.8	3784.9	3528.4	3894.2	3564.4	3393.3	4038.8	High	High	High	High	High	High	High	TMT6plex [K14; K44; K67; K140; K158; K166; K206; K244; K279; K285; K308; K366; K451; K476; K504]; Oxidation [M66; M147]; Propionyl [K140]
FALSE	High	IsMasterProtein	A0A494C039	Hypoxia up-regulated protein 1 OS=Homo sapiens OX=9606 GN=HYOU1 PE=1 SV=1	0	130.468	29	23	30	23	1	1000	111.3	5.22	105.94	23	0	95.2	95.6	108.9	103	100.1	95.1	102.1	2973.2	2984.6	3400.6	3214	3123.5	2968.2	3187.5	2867.6	2915.8	3137.1	3214	3088	2704.9	3130.1	High	High	High	High	High	High	High	TMT6plex [K75; K91; K340; K398; K428; K463; K685; K686; K753; K774; K795; K908]; Carbamidomethyl [C352]
FALSE	High	IsMasterProtein	A0A0S2Z410	Epididymis secretory sperm binding protein (Fragment) OS=Homo sapiens OX=9606 GN=HSD17B10 PE=2 SV=1	0	130.353	69	12	24	12	1	261	26.9	7.78	111.59	12	0	92.2	94.6	104.6	104.3	99	102.5	102.9	1655.4	1698.2	1878.4	1872	1776.6	1839.7	1847.6	1596.6	1659.1	1732.8	1872	1756.4	1676.5	1814.4	High	High	High	High	High	High	High	TMT6plex [K52; K69; K79; K99; K212]; Carbamidomethyl [C58; C91; C214]; Oxidation [M136; M194]
FALSE	High	IsMasterProtein	Q15654	Thyroid receptor-interacting protein 6 OS=Homo sapiens OX=9606 GN=TRIP6 PE=1 SV=3	0	130.226	48	13	22	13	1	476	50.3	7.37	95.63	13	0	95.6	116	99.7	108.2	96.1	88	96.4	1824.2	2213.6	1902.1	2063.9	1834.4	1679.9	1840.2	1759.4	2162.6	1754.7	2063.9	1813.6	1530.9	1807.1	High	High	High	High	High	High	High	Carbamidomethyl [C47; C54; C304; C307; C310; C328; C331; C339; C342; C362; C365; C368; C399; C402; C432; C435; C445; C448; C457; C476]; TMT6plex [K137; K173; K338; K458]; Oxidation [M407]
FALSE	High	IsMasterProtein	H0Y7G9	Serine protease HTRA1 (Fragment) OS=Homo sapiens OX=9606 GN=HTRA1 PE=1 SV=1	0	130.126	67	12	42	1	1	221	23.8	6.61	166.15	12	0	141.2	56.4	85.7	40.1	227	103.8	45.7	181.4	72.5	110.1	51.5	291.6	133.3	58.8	175	70.8	101.6	51.5	288.3	121.5	57.7	High	High	High	High	High	High	High	TMT6plex [K2; K100; K135; K170; K194]; Oxidation [M129; M201; M211]; Deamidated:18O(1) [N31]
FALSE	High	IsMasterProtein	A0A024R1K7	Tyrosine 3-monooxygenase/tryptophan 5-monooxygenase activation protein, eta polypeptide, isoform CRA_b OS=Homo sapiens OX=9606 GN=YWHAH PE=3 SV=1	0	130.028	63	17	51	12	1	246	28.2	4.84	183.26	17	2	100	97.5	102.3	105.9	96.5	91.7	106.1	3868.2	3771.5	3958.7	4094.6	3732.2	3546.1	4103.3	3730.9	3684.6	3651.9	4094.6	3689.8	3231.6	4029.5	High	High	High	High	High	High	High	Oxidation [M165; M223]; TMT6plex [K28; K50; K69; K77; K106; K120; K142; K143; K155; K162; K217]; Carbamidomethyl [C97; C112]; Succinyl [K50]
FALSE	High	IsMasterProtein	P50570	Dynamin-2 OS=Homo sapiens OX=9606 GN=DNM2 PE=1 SV=2	0	129.314	33	27	31	9	1	870	98	7.44	114.77	27	18	101.3	103.7	97.8	100.7	102.4	94.3	99.8	4009.9	4104.8	3873	3986	4054.6	3732.6	3951.5	3867.5	4010.2	3572.9	3986	4008.5	3401.5	3880.4	High	High	High	High	High	High	High	TMT6plex [K15; K188; K206; K309; K315; K342; K376; K382; K393; K414; K421; K426; K571; K617; K629; K669]; Carbamidomethyl [C424; C607]
FALSE	High	IsMasterProtein	H7BYK4	PDZ and LIM domain protein 7 (Fragment) OS=Homo sapiens OX=9606 GN=PDLIM7 PE=1 SV=1	0	129.207	83	10	38	1	1	195	20.6	9.52	136.49	10	0	114.8	99.8	92.9	83.7	102.1	96.8	109.9	40.7	35.4	33	29.7	36.2	34.3	39	39.3	34.6	30.4	29.7	35.8	31.3	38.3	High	High	High	High	High	High	High	TMT6plex [K22; K69; K90; K93; K131; K162]; Deamidated:18O(1) [N57; N149]; Carbamidomethyl [C99; C106]; Oxidation [M166]; Succinyl [K22]
FALSE	High	IsMasterProtein	A0A0S2Z4C3	Epididymis secretory sperm binding protein (Fragment) OS=Homo sapiens OX=9606 GN=FH PE=2 SV=1	0	128.924	45	17	25	17	1	510	54.6	8.76	99.19	17	0	96.8	98.1	99.9	110.9	93.7	100.8	99.8	3066.8	3107.9	3163.2	3511	2966.3	3190.9	3159.7	2957.9	3036.3	2918.1	3511	2932.6	2907.9	3102.8	High	High	High	High	High	High	High	TMT6plex [K61; K80; K94; K115; K172; K183; K221; K223; K230; K256; K371; K467; K502; K504; K510]; Carbamidomethyl [C434]
FALSE	High	IsMasterProtein	A0A1P0AYU5	Sidoreflexin OS=Homo sapiens OX=9606 GN=SFXN3 PE=1 SV=1	0	128.475	63	15	24	13	1	325	36	9.09	99.16	15	4	96.5	97.4	103.4	101.9	102.2	97	101.6	2155.8	2175.6	2310.1	2275.8	2282.1	2167.1	2268.7	2079.3	2125.5	2131.1	2275.8	2256.2	1974.9	2227.9	High	High	High	High	High	High	High	TMT6plex [K169; K256; K323]; Carbamidomethyl [C109; C193; C238]; Oxidation [M199; M239]; Deamidated:18O(1) [N192; N195]
FALSE	High	IsMasterProtein	P30740	Leukocyte elastase inhibitor OS=Homo sapiens OX=9606 GN=SERPINB1 PE=1 SV=1	0	128.468	46	17	28	16	1	379	42.7	6.28	116.29	17	1	110.7	91.4	98.7	105.2	102.9	94.6	96.7	4152.1	3429.1	3702.1	3945.6	3859.3	3549.4	3628.2	4004.7	3350.1	3415.2	3945.6	3815.4	3234.6	3562.9	High	High	High	High	High	High	High	Oxidation [M156; M307]; TMT6plex [K56; K79; K87; K110; K137; K143; K158; K168; K213; K260; K277; K301; K317]
FALSE	High	IsMasterProtein	Q9UM47	Neurogenic locus notch homolog protein 3 OS=Homo sapiens OX=9606 GN=NOTCH3 PE=1 SV=2	0	128.363	14	22	23	22	1	2321	243.5	5.39	99.51	22	0	100.1	92	98.7	100.3	104.8	112.1	91.9	2837	2609.2	2797.8	2842.9	2972	3178.4	2605.2	2736.3	2549.1	2581	2842.9	2938.2	2896.5	2558.3	High	High	High	High	High	High	High	Carbamidomethyl [C65; C67; C144; C146; C338; C340; C533; C542; C597; C769; C775; C780; C1222; C1298; C1304; C1313; C1315; C1324; C1442; C1446; C1451; C1458; C1467; C1475; C1484; C1488; C1493; C1500; C1726; C1747; C2044]; TMT6plex [K344; K603; K1473; K1705; K1730; K1733; K1971; K2054]; Oxidation [M342]
FALSE	High	IsMasterProtein	A0A090N7T9	Secernin 1 OS=Homo sapiens OX=9606 GN=SCRN1 PE=4 SV=1	0	128.099	45	17	26	17	1	414	46.4	4.75	105.08	17	0	103.1	108.3	97.2	101.8	97.4	94.7	97.6	3307.8	3473.8	3117.2	3265.4	3125.5	3037.8	3130.4	3190.4	3393.7	2875.6	3265.4	3090	2768.3	3074.1	High	High	High	High	High	High	High	TMT6plex [K18; K26; K51; K173; K179; K196; K261; K306; K315; K332; K333; K340]; Carbamidomethyl [C54; C186; C188; C266; C324]; Oxidation [M110]
FALSE	High	IsMasterProtein	A0A0S2Z4J1	Epididymis secretory sperm binding protein (Fragment) OS=Homo sapiens OX=9606 GN=HSD17B4 PE=2 SV=1	0	128.073	35	18	23	18	1	736	79.6	8.84	98.01	18	0	98.6	86.9	102.8	100	114.1	99.9	97.6	3311	2920.3	3454.3	3360.3	3834.8	3356.7	3280	3193.4	2853	3186.6	3360.3	3791.2	3059	3221	High	High	High	High	High	High	High	TMT6plex [K46; K57; K81; K168; K284; K301; K331; K403; K424; K435; K636; K644; K725]; Carbamidomethyl [C277; C425]
FALSE	High	IsMasterProtein	Q15365	Poly(rC)-binding protein 1 OS=Homo sapiens OX=9606 GN=PCBP1 PE=1 SV=2	0	127.803	56	14	31	10	1	356	37.5	7.09	132.51	14	5	97.4	98.9	103	102.4	101.5	96.4	100.2	3263.9	3315.9	3451.6	3433	3402.9	3232.1	3358.4	3148	3239.5	3184.1	3433	3364.2	2945.4	3298	High	High	High	High	High	High	High	Carbamidomethyl [C54; C109; C158; C163; C194]; TMT6plex [K23; K31; K70; K115; K160]; Oxidation [M137]
FALSE	High	IsMasterProtein	P12235	ADP/ATP translocase 1 OS=Homo sapiens OX=9606 GN=SLC25A4 PE=1 SV=4	0	127.78	56	17	40	5	1	298	33	9.76	159.1	17	0	97.5	90	109.1	101.8	91	102.9	107.7	719.5	663.9	805.3	751	671.9	759.8	794.9	694	648.6	742.9	751	664.3	692.4	780.6	High	High	High	High	High	High	High	TMT6plex [K23; K92; K147; K163; K199; K206; K295; K296]; Propionyl [K23]; Carbamidomethyl [C129; C160; C257]; Oxidation [M250; M282]
FALSE	High	IsMasterProtein	O95373	Importin-7 OS=Homo sapiens OX=9606 GN=IPO7 PE=1 SV=1	0	127.718	21	17	28	16	1	1038	119.4	4.82	116.48	17	1	89.1	104.7	108.8	107.9	103.9	99.1	86.6	2455.9	2884.7	2997.8	2974.8	2863.4	2731	2385.7	2368.7	2818.2	2765.5	2974.8	2830.9	2488.8	2342.8	High	High	High	High	High	High	High	TMT6plex [K61; K119; K182; K294; K306; K489; K514; K530; K564; K740; K750]; Oxidation [M1037]; Carbamidomethyl [C113; C736; C749; C757]
FALSE	High	IsMasterProtein	Q59G10	Aldehyde dehydrogenase 1 family, member L1 variant (Fragment) OS=Homo sapiens OX=9606 PE=2 SV=1	0	127.713	31	23	27	18	1	954	104	6.42	104.87	23	5	84.6	90.1	100.3	92.8	99.8	123.4	109	2867.8	3052.9	3400.4	3143.7	3381.7	4183.1	3692.6	2766	2982.5	3136.9	3143.7	3343.3	3812.1	3626.2	High	High	High	High	High	High	High	TMT6plex [K100; K107; K114; K124; K226; K257; K281; K293; K350; K359; K489; K649; K660; K667; K742; K755; K904; K917; K928; K934]; Carbamidomethyl [C290; C639; C738; C759]
FALSE	High	IsMasterProtein	A0A2Z6ATB6	Drebrin A OS=Homo sapiens OX=9606 GN=DBN1 PE=2 SV=1	0	127.607	34	15	21	15	1	695	76.3	4.51	102.07	15	0	103.9	92.9	102.1	106.2	96.3	92.3	106.3	2759.1	2467.4	2712.3	2819.5	2558.9	2450.9	2823.4	2661.1	2410.5	2502.1	2819.5	2529.8	2233.5	2772.6	High	High	High	High	High	High	High	TMT6plex [K42; K71; K79; K165; K173; K185; K248]; Carbamidomethyl [C68]
FALSE	High	IsMasterProtein	A0A024R994	Copine III, isoform CRA_a OS=Homo sapiens OX=9606 GN=CPNE3 PE=4 SV=1	0	127.459	43	21	30	20	1	537	60.1	5.85	118.22	21	1	101	100.2	108	98.6	102.1	97.4	92.7	4116.9	4085.9	4402.6	4020.2	4163.9	3973.8	3781.3	3970.7	3991.7	4061.4	4020.2	4116.6	3621.3	3713.3	High	High	High	High	High	High	High	TMT6plex [K21; K26; K52; K61; K85; K109; K118; K136; K167; K195; K208; K235; K253; K270; K390]; Carbamidomethyl [C15; C31; C54; C98; C100; C202; C214; C249; C385]
FALSE	High	IsMasterProtein	Q9UHG3	Prenylcysteine oxidase 1 OS=Homo sapiens OX=9606 GN=PCYOX1 PE=1 SV=3	0	127.44	38	15	29	15	1	505	56.6	6.18	108.95	15	0	94.2	104.8	97.7	105.7	94.4	98.8	104.5	3979.2	4427	4127.2	4464.5	3988.7	4174.7	4414.7	3837.9	4325	3807.4	4464.5	3943.4	3804.4	4335.3	High	High	High	High	High	High	High	TMT6plex [K162; K181; K205; K280; K291; K392; K406; K415; K430; K500]; Oxidation [M216; M221; M275]
FALSE	High	IsMasterProtein	Q8IX30	Signal peptide, CUB and EGF-like domain-containing protein 3 OS=Homo sapiens OX=9606 GN=SCUBE3 PE=1 SV=1	0	127.28	23	19	31	19	1	993	109.2	7.56	115.57	19	0	88.9	96.3	95.2	114.5	107.3	92.8	105	3348.7	3630.1	3586.8	4316.1	4043.8	3494.8	3955.5	3229.8	3546.4	3308.8	4316.1	3997.8	3184.8	3884.3	High	High	High	High	High	High	High	Carbamidomethyl [C168; C172; C182; C184; C201; C208; C212; C288; C292; C355; C361; C397; C416; C425; C429; C447; C516; C519; C567; C571; C723; C726; C743]; TMT6plex [K192; K234; K402; K527; K733; K746; K899; K964; K970; K975]; Oxidation [M413; M972]; Deamidated:18O(1) [N441]
FALSE	High	IsMasterProtein	Q9H0U4	Ras-related protein Rab-1B OS=Homo sapiens OX=9606 GN=RAB1B PE=1 SV=1	0	127.207	79	14	40	5	1	201	22.2	5.73	149.55	14	0	100.2	95.8	108.6	102.9	102.2	91.2	99.2	1047	1000.4	1134.7	1074.6	1067.2	952.7	1036.6	1009.8	977.3	1046.8	1074.6	1055.1	868.2	1017.9	High	High	High	High	High	High	High	TMT6plex [K10; K21; K46; K55; K100; K116; K153; K170; K171; K187]; Acetyl [N-Term]; Carbamidomethyl [C23]
FALSE	High	IsMasterProtein	Q59EA2	Coronin (Fragment) OS=Homo sapiens OX=9606 PE=2 SV=1	0	126.881	37	20	41	1	1	501	56.3	8.19	141.06	20	21	101.3	117.1	100.7	97.1	88.1	88.4	107.3	5802.4	6704.7	5765.2	5562.4	5046.5	5065.8	6147.8	5596.4	6550.2	5318.4	5562.4	4989.1	4616.5	6037.2	High	High	High	High	High	High	High	Carbamidomethyl [C66; C217; C310; C357; C447; C483]; TMT6plex [K46; K221; K278; K312; K349; K356; K418; K425; K440; K445; K446; K454; K467; K473; K479; K491; K498]; Oxidation [M344; M347]; Succinyl [K479]
FALSE	High	IsMasterProtein	D6REX3	Protein transport protein Sec31A OS=Homo sapiens OX=9606 GN=SEC31A PE=1 SV=1	0	126.738	23	24	28	24	1	1251	136.1	6.98	117.98	24	0	98.7	94.7	105.8	105.6	102	94.1	99.1	3476.3	3337.8	3728	3721.8	3594.1	3314.7	3492.9	3352.9	3260.9	3439.1	3721.8	3553.3	3020.7	3430.1	High	High	High	High	High	High	High	TMT6plex [K78; K105; K111; K120; K384; K403; K460; K478; K510; K635; K647; K707; K723; K749; K1171; K1187; K1248]; Carbamidomethyl [C173; C458; C644; C704; C1161]
FALSE	High	IsMasterProtein	P48739	Phosphatidylinositol transfer protein beta isoform OS=Homo sapiens OX=9606 GN=PITPNB PE=1 SV=2	0	126.62	68	20	26	17	1	271	31.5	6.87	101.68	20	3	99.4	99.4	100.6	98.7	99.4	97	105.5	4353.8	4354.4	4406.4	4322	4355.4	4247.2	4619.9	4199.2	4254.1	4064.9	4322	4305.9	3870.5	4536.8	High	High	High	High	High	High	High	TMT6plex [K31; K44; K50; K86; K104; K110; K116; K134; K155; K167; K178; K194; K215; K234; K252]; Carbamidomethyl [C13; C187; C191; C230]; Oxidation [M103]
FALSE	High	IsMasterProtein	Q13740	CD166 antigen OS=Homo sapiens OX=9606 GN=ALCAM PE=1 SV=2	0	126.339	36	16	28	16	1	583	65.1	6.25	113.25	16	0	107.4	94	113.7	86.7	118.8	98.8	80.6	3048.5	2667	3228.6	2460.7	3373.1	2803.8	2288.3	2940.3	2605.5	2978.4	2460.7	3334.8	2555.1	2247.1	High	High	High	High	High	High	High	Carbamidomethyl [C113; C220; C354]; TMT6plex [K55; K57; K60; K87; K129; K136; K142; K152; K153; K189; K208; K231; K415; K419; K572; K573]; Oxidation [M114; M192]
FALSE	High	IsMasterProtein	O14617	AP-3 complex subunit delta-1 OS=Homo sapiens OX=9606 GN=AP3D1 PE=1 SV=1	0	125.722	26	22	25	22	1	1153	130.1	8.48	95.19	22	0	100.1	97.5	108.4	96	104	93.3	100.8	3062.8	2984.1	3317.9	2938	3182.2	2856.3	3084.1	2954.1	2915.3	3060.8	2938	3146	2602.9	3028.6	High	High	High	High	High	High	High	TMT6plex [K44; K48; K159; K191; K227; K240; K320; K352; K370; K399; K610; K808; K815; K832; K839; K1073; K1087]; Carbamidomethyl [C39; C137; C208; C348]
FALSE	High	IsMasterProtein	Q06830	Peroxiredoxin-1 OS=Homo sapiens OX=9606 GN=PRDX1 PE=1 SV=1	0	125.658	67	16	64	12	1	199	22.1	8.13	215.31	16	4	101.7	97	101.8	98.9	103.5	100.7	96.4	7492.7	7142.8	7498.4	7283.9	7624.9	7417.5	7102.4	7226.7	6978.2	6917.3	7283.9	7538.2	6759.6	6974.6	High	High	High	High	High	High	High	TMT6plex [K16; K27; K35; K93; K109; K120; K136; K168; K178; K185; K190; K192; K197]; Oxidation [M21]; Carbamidomethyl [C173]; Succinyl [K120; K168; K178]
FALSE	High	IsMasterProtein	Q59HH3	Trifunctional purine biosynthetic protein adenosine-3 (Fragment) OS=Homo sapiens OX=9606 PE=2 SV=1	0	125.638	17	13	20	13	1	1046	112.1	7.36	91.93	13	0	95.3	101.2	100.7	104	102.8	97.3	98.7	1430.3	1519.9	1511.4	1561.4	1544	1460.9	1482.7	1379.5	1484.9	1394.3	1561.4	1526.5	1331.3	1456	High	High	High	High	High	High	High	Carbamidomethyl [C129; C170; C334]; TMT6plex [K143; K165; K184; K214; K342; K411; K440; K441; K488; K516; K593]
FALSE	High	IsMasterProtein	Q14847	LIM and SH3 domain protein 1 OS=Homo sapiens OX=9606 GN=LASP1 PE=1 SV=2	0	125.574	55	18	62	18	1	261	29.7	7.05	204.68	18	0	112.5	128.7	101.5	83.5	102.1	83.8	88.1	8996.9	10297.6	8116.6	6678.4	8164.7	6701.2	7046.6	8677.5	10060.3	7487.6	6678.4	8071.9	6106.8	6919.8	High	High	High	High	High	High	High	Carbamidomethyl [C20; C29; C32; C35]; TMT6plex [K17; K23; K27; K36; K42; K75; K87; K92; K96; K121; K128]; Oxidation [M64; M139]
FALSE	High	IsMasterProtein	A0A024RBB5	Cysteine and glycine-rich protein 2, isoform CRA_a OS=Homo sapiens OX=9606 GN=CSRP2 PE=2 SV=1	0	125.49	66	11	49	11	1	193	20.9	8.62	180.72	11	0	106.2	98.5	84.9	91.5	117.3	130.9	70.7	6362.1	5900.8	5084.9	5483.9	7027.1	7844.8	4238.4	6136.2	5764.8	4690.8	5483.9	6947.2	7149	4162.1	High	High	High	High	High	High	High	Carbamidomethyl [C25; C33; C34; C37; C40; C58; C122; C167]; TMT6plex [K59; K91; K108; K131; K137; K141; K161; K168]; Oxidation [M82]; Succinyl [K137; K141; K161]
FALSE	High	IsMasterProtein	Q53H88	Dynactin 2 variant (Fragment) OS=Homo sapiens OX=9606 PE=2 SV=1	0	125.271	66	20	29	1	1	406	44.8	5.12	114.72	20	19	96.8	97.5	97.6	98.7	101.8	107.5	100.1	3777.8	3803.5	3809.6	3852.4	3973.5	4192.9	3905.6	3643.7	3715.8	3514.4	3852.4	3928.3	3821	3835.3	High	High	High	High	High	High	High	TMT6plex [K101; K124; K145; K161; K180; K190; K222; K228; K234; K272; K294; K313; K370]; Carbamidomethyl [C245; C261]; Deamidated:18O(1) [N367]
FALSE	High	IsMasterProtein	Q9Y3F4	Serine-threonine kinase receptor-associated protein OS=Homo sapiens OX=9606 GN=STRAP PE=1 SV=1	0	125.234	58	15	21	15	1	350	38.4	5.12	91.42	15	0	101	100.5	102.3	104.1	100.9	94.3	96.8	2643	2630.5	2677.5	2724.4	2639.1	2466.1	2533.6	2549.2	2569.9	2470	2724.4	2609.1	2247.4	2488	High	High	High	High	High	High	High	TMT6plex [K59; K69; K84; K100; K122; K131; K137; K156; K164; K246; K262; K298; K317; K319; K349]; Carbamidomethyl [C152; C270; C305; C340]
FALSE	High	IsMasterProtein	Q14515	SPARC-like protein 1 OS=Homo sapiens OX=9606 GN=SPARCL1 PE=1 SV=2	0	124.339	29	17	31	17	1	664	75.2	4.81	126.1	17	0	74.6	75.9	92.2	113.4	87.7	98.6	157.6	2438.5	2479.3	3012.3	3705.4	2866.2	3220.7	5149.1	2351.9	2422.2	2778.9	3705.4	2833.6	2935	5056.5	High	High	High	High	High	High	High	Carbamidomethyl [C433; C438; C509; C515; C626; C634; C650]; TMT6plex [K159; K299; K389; K408; K439; K510; K565; K638; K640; K654]
FALSE	High	IsMasterProtein	P61160	Actin-related protein 2 OS=Homo sapiens OX=9606 GN=ACTR2 PE=1 SV=1	0	124.235	45	19	41	19	1	394	44.7	6.74	155.46	19	0	102.2	105.7	97.7	96.8	105.3	100.5	91.9	5960.3	6164.1	5698	5644.3	6141.9	5865.3	5360.1	5748.7	6022	5256.4	5644.3	6072.1	5345	5263.7	High	High	High	High	High	High	High	TMT6plex [K19; K53; K86; K97; K118; K219; K232; K331; K336; K366; K368; K381]; Oxidation [M56; M353; M365]; Carbamidomethyl [C11; C221]
FALSE	High	IsMasterProtein	O60701	UDP-glucose 6-dehydrogenase OS=Homo sapiens OX=9606 GN=UGDH PE=1 SV=1	0	124.103	52	18	22	18	1	494	55	7.12	93.7	18	0	118.2	90.9	96.1	92.6	118.4	99.8	84	2776.2	2134.6	2256.6	2173.5	2779.3	2342.6	1973.4	2677.6	2085.4	2081.7	2173.5	2747.7	2134.8	1937.9	High	High	High	High	High	High	High	Carbamidomethyl [C241; C276]; TMT6plex [K58; K80; K94; K149; K170; K220; K279; K329; K330; K339; K355; K434; K464; K465; K481; K490; K491; K493]
FALSE	High	IsMasterProtein	P0DOX7	Immunoglobulin kappa light chain OS=Homo sapiens OX=9606 PE=1 SV=1	0	123.929	45	7	55	1	1	214	23.4	7.17	266.32	7	1	122.3	81.2	140.1	85.1	95	99.6	76.7	427.9	283.9	490.1	297.5	332.2	348.3	268.4	412.7	277.4	452.1	297.5	328.4	317.4	263.6	High	High	High	High	High	High	High	TMT6plex [K126; K169; K183; K207]; Carbamidomethyl [C134; C194]
FALSE	High	IsMasterProtein	A2A274	Aconitate hydratase, mitochondrial OS=Homo sapiens OX=9606 GN=ACO2 PE=1 SV=1	0	123.915	34	20	23	20	1	805	87.8	7.37	96.65	20	0	96.1	97.1	103.6	102.8	94.9	103.2	102.3	1997.5	2019.1	2152.6	2136.4	1971.8	2145.9	2126.2	1926.6	1972.6	1985.8	2136.4	1949.4	1955.6	2087.9	High	High	High	High	High	High	High	TMT6plex [K50; K68; K117; K144; K160; K245; K258; K531; K545; K546; K598; K742; K761; K764]; Carbamidomethyl [C410; C473; C476]; Deamidated:18O(1) [N771]
FALSE	High	IsMasterProtein	P30044	Peroxiredoxin-5, mitochondrial OS=Homo sapiens OX=9606 GN=PRDX5 PE=1 SV=4	0	123.846	56	11	28	11	1	214	22.1	8.7	118.73	11	0	99.5	102.4	101.3	93.9	109.4	97.5	95.9	2398.3	2467	2441.5	2263.1	2634.8	2349.6	2310.5	2313.1	2410.1	2252.3	2263.1	2604.9	2141.2	2268.9	High	High	High	High	High	High	High	Carbamidomethyl [C100; C204]; TMT6plex [K75; K83; K102; K116; K159; K191]; Oxidation [M183]
FALSE	High	IsMasterProtein	B3KN06	Coronin OS=Homo sapiens OX=9606 PE=2 SV=1	0	123.8	39	20	41	1	1	474	53.2	6.93	138.95	20	0	103.6	102.3	106.9	92.2	101.1	85.7	108.3	8.1	8	8.3	7.2	7.9	6.7	8.5	7.8	7.8	7.7	7.2	7.8	6.1	8.3	High	High	High	High	High	High	High	Carbamidomethyl [C39; C190; C283; C330; C420; C456]; TMT6plex [K19; K194; K251; K285; K322; K329; K391; K398; K413; K418; K419; K427; K440; K446; K452; K464; K471]; Oxidation [M317; M320]; Succinyl [K452]
FALSE	High	IsMasterProtein	Q13423	NAD(P) transhydrogenase, mitochondrial OS=Homo sapiens OX=9606 GN=NNT PE=1 SV=3	0	123.674	23	20	26	20	1	1086	113.8	8.09	104.77	20	0	94.6	103.4	99.1	105	95.9	100	102.1	3660.5	4001.3	3836.9	4065.4	3711.9	3870.8	3950.7	3530.5	3909.1	3539.6	4065.4	3669.7	3527.5	3879.6	High	High	High	High	High	High	High	TMT6plex [K63; K84; K117; K166; K202; K224; K247; K267; K279; K290; K309; K323; K338; K403; K411; K451; K939; K949; K1059; K1070]; Carbamidomethyl [C308; C936]
FALSE	High	IsMasterProtein	B3KWV6	Cytoplasmic FMR1-interacting protein OS=Homo sapiens OX=9606 PE=2 SV=1	0	123.668	23	25	32	25	1	1255	145.4	7.61	114.38	25	0	98.9	98.5	105.2	102.5	103.4	101.2	90.2	3464.9	3449.3	3683.3	3591.1	3621.9	3543.6	3159.7	3341.9	3369.8	3397.9	3591.1	3580.7	3229.3	3102.8	High	High	High	High	High	High	High	Carbamidomethyl [C126; C456; C1089; C1090]; TMT6plex [K138; K149; K191; K247; K311; K454; K476; K601; K622; K753; K806; K978; K1018]
FALSE	High	IsMasterProtein	A0A384NPU5	Epididymis secretory sperm binding protein OS=Homo sapiens OX=9606 PE=2 SV=1	0	123.469	34	11	19	11	1	440	48.1	5.08	92.91	11	0	97.7	91.7	108.7	100.1	102.5	92.3	107.1	1532.9	1438.9	1706.3	1571.3	1608.5	1449.7	1680.9	1478.5	1405.7	1574.1	1571.3	1590.2	1321.1	1650.7	High	High	High	High	High	High	High	TMT6plex [K172; K208; K288]; Carbamidomethyl [C291; C297]
FALSE	High	IsMasterProtein	Q59EI9	ADP,ATP carrier protein, liver isoform T2 variant (Fragment) OS=Homo sapiens OX=9606 PE=2 SV=1	0	123.422	53	17	42	2	1	323	35.4	9.85	159.78	17	17	95.3	97	104.5	108.1	93.1	99.6	102.4	4362.7	4436.3	4780.7	4947.9	4258.4	4558.3	4684.3	4207.8	4334.1	4410.2	4947.9	4210	4154	4600	High	High	High	High	High	High	High	TMT6plex [K48; K117; K130; K172; K188; K224; K231; K320; K321]; Carbamidomethyl [C154; C185; C282]; Oxidation [M275; M307]
FALSE	High	IsMasterProtein	B4DPC0	cDNA FLJ52713, moderately similar to Mus musculus leucine rich repeat (in FLII) interacting protein 1 (Lrrfip1), mRNA OS=Homo sapiens OX=9606 PE=2 SV=1	0	123.222	41	16	30	7	1	394	44.9	5.6	114.61	16	1	99	91.8	110.8	114.5	97.9	95.8	90.1	1801.2	1670	2015.3	2081.8	1779.7	1742.8	1639.3	1737.2	1631.5	1859.1	2081.8	1759.5	1588.2	1609.8	High	High	High	High	High	High	High	TMT6plex [K21; K58; K63; K105; K114; K129; K140; K194; K226; K233; K259; K260; K343; K349; K352]; Oxidation [M119]; Carbamidomethyl [C14; C253]
FALSE	High	IsMasterProtein	P19338	Nucleolin OS=Homo sapiens OX=9606 GN=NCL PE=1 SV=3	0	123.07	28	21	36	21	1	710	76.6	4.7	128.67	21	0	102.2	105.4	95.9	111.8	89.6	94.6	100.5	5257.8	5423.2	4936.3	5752.9	4612.4	4869.5	5173.6	5071.1	5298.2	4553.8	5752.9	4560	4437.6	5080.5	High	High	High	High	High	High	High	TMT6plex [K70; K124; K125; K297; K318; K333; K370; K377; K410; K437; K444; K449; K467; K508; K537; K589; K624; K639; K646; K648]
FALSE	High	IsMasterProtein	A0A1U9X8W4	C2 OS=Homo sapiens OX=9606 PE=3 SV=1	0	122.939	32	20	26	6	1	752	83.3	7.42	105.89	20	0	111.2	90.8	105.4	97.9	103.7	98.8	92.1	586	478.2	555.4	515.7	546.6	520.7	485.4	565.2	467.2	512.4	515.7	540.4	474.5	476.7	High	High	High	High	High	High	High	TMT6plex [K329; K378; K401; K415; K429; K443; K457; K549; K566; K610; K676]; Carbamidomethyl [C177; C191; C204; C665; C675]
FALSE	High	IsMasterProtein	P10644	cAMP-dependent protein kinase type I-alpha regulatory subunit OS=Homo sapiens OX=9606 GN=PRKAR1A PE=1 SV=1	0	122.783	52	20	31	18	1	381	43	5.35	122.78	20	2	93.7	100.5	92.6	109	100.1	84.7	119.3	4314.6	4628.8	4265.9	5019.2	4607.8	3902.3	5493.2	4161.4	4522.1	3935.3	5019.2	4555.4	3556.2	5394.4	High	High	High	High	High	High	High	Carbamidomethyl [C18; C39; C362]; TMT6plex [K24; K32; K70; K92; K130; K252; K261; K281; K367]; Oxidation [M331]
FALSE	High	IsMasterProtein	A0A140VKE7	Testis tissue sperm-binding protein Li 64n OS=Homo sapiens OX=9606 PE=2 SV=1	0	122.584	27	18	22	12	1	839	94.5	5.88	89.9	18	2	95.1	97.9	105.4	95.5	94.3	103.3	108.5	2178.9	2244.4	2416.6	2188.9	2162.4	2366.9	2486	2101.5	2192.7	2229.3	2188.9	2137.8	2157	2441.3	High	High	High	High	High	High	High	Carbamidomethyl [C270; C310; C376; C380; C417; C421; C589; C782]; TMT6plex [K185; K194; K272; K388; K422; K477; K606; K612; K615; K641; K671; K677; K767; K788; K790; K792]
FALSE	High	IsMasterProtein	P13796	Plastin-2 OS=Homo sapiens OX=9606 GN=LCP1 PE=1 SV=6	0	122.221	38	20	36	14	1	627	70.2	5.43	115.16	20	0	115.3	89.3	102.9	96.9	117.2	99.3	79.1	2283.2	1767.6	2038	1918.2	2319.6	1966	1565.4	2202.1	1726.9	1880.1	1918.2	2293.2	1791.6	1537.2	High	High	High	High	High	High	High	Carbamidomethyl [C42; C164; C336; C460]; TMT6plex [K76; K132; K165; K294; K297; K379; K434; K444; K449; K468]
FALSE	High	IsMasterProtein	O75955	Flotillin-1 OS=Homo sapiens OX=9606 GN=FLOT1 PE=1 SV=3	0	121.919	48	17	26	17	1	427	47.3	7.49	105.94	17	0	96.5	94.8	98.2	96.6	102.7	122.6	88.6	2692.1	2646.5	2739.6	2697.1	2867.8	3421.7	2473.2	2596.5	2585.5	2527.3	2697.1	2835.2	3118.2	2428.7	High	High	High	High	High	High	High	TMT6plex [K51; K91; K133; K166; K211; K244; K377; K392]; Carbamidomethyl [C34; C85]
FALSE	High	IsMasterProtein	P54136	Arginine--tRNA ligase, cytoplasmic OS=Homo sapiens OX=9606 GN=RARS PE=1 SV=2	0	121.836	39	23	31	23	1	660	75.3	6.68	123.21	23	0	99.6	100.6	100.6	102.1	104.1	93.1	99.9	3074.6	3105.4	3104.5	3151.3	3214.2	2872.4	3082.3	2965.4	3033.8	2863.9	3151.3	3177.7	2617.6	3026.8	High	High	High	High	High	High	High	TMT6plex [K20; K89; K109; K143; K153; K192; K193; K205; K255; K287; K362; K377; K471; K522; K570; K573; K587; K647; K655]; Carbamidomethyl [C150; C369; C638]
FALSE	High	IsMasterProtein	Q16881	Thioredoxin reductase 1, cytoplasmic OS=Homo sapiens OX=9606 GN=TXNRD1 PE=1 SV=3	0	121.081	32	14	23	14	1	649	70.9	7.39	93.83	14	0	113	92.3	102.5	85.1	120.1	106.4	80.6	2877.6	2348.3	2608.6	2167	3056.8	2709.5	2050.9	2775.4	2294.2	2406.4	2167	3022.1	2469.2	2014	High	High	High	High	High	High	High	TMT6plex [K179; K217; K324; K342; K385; K396; K405; K607]; Oxidation [M390]; Carbamidomethyl [C209; C214; C327; C339]
FALSE	High	IsMasterProtein	B4E344	cDNA FLJ54406, highly similar to Complement C4-B OS=Homo sapiens OX=9606 PE=2 SV=1	0	121.042	33	16	27	2	1	650	72	6.49	105.97	16	0	128.4	100.2	70.9	64.4	64	168.5	103.5	230.6	180	127.4	115.7	115	302.6	185.9	222.4	175.9	117.5	115.7	113.7	275.8	182.6	High	High	High	High	High	High	High	Carbamidomethyl [C441; C472; C489; C494; C496; C524; C633; C648]; Oxidation [M187]; TMT6plex [K88; K110; K271; K296; K449; K481; K500; K536; K561]; Deamidated:18O(1) [N467]
FALSE	High	IsMasterProtein	A0A024R233	Tight junction protein 2 (Zona occludens 2), isoform CRA_a OS=Homo sapiens OX=9606 GN=TJP2 PE=3 SV=1	0	120.835	23	23	28	23	1	1190	133.9	7.4	107.47	23	0	105.6	100.7	107.5	89.8	114.7	101	80.7	3421.6	3260.6	3483.9	2909.6	3714.8	3270.4	2615.8	3300.1	3185.5	3213.9	2909.6	3672.6	2980.3	2568.7	High	High	High	High	High	High	High	TMT6plex [K312; K352; K475; K489; K511; K580; K656; K715; K746; K759; K889; K1003; K1011; K1033]; Carbamidomethyl [C601; C914]; Oxidation [M744]
FALSE	High	IsMasterProtein	Q1KMD3	Heterogeneous nuclear ribonucleoprotein U-like protein 2 OS=Homo sapiens OX=9606 GN=HNRNPUL2 PE=1 SV=1	0	120.819	28	18	24	18	1	747	85.1	4.91	94.01	18	0	96.6	104.4	98.4	102.5	96.7	93.7	107.8	3275.8	3540.7	3339.7	3477.7	3279.4	3177.2	3656.3	3159.5	3459.1	3080.9	3477.7	3242.1	2895.4	3590.5	High	High	High	High	High	High	High	Carbamidomethyl [C57; C293; C405; C408; C452; C518; C538; C602]; TMT6plex [K58; K289; K291; K297; K305; K391; K406; K417; K465; K521; K593; K601; K615; K624]
FALSE	High	IsMasterProtein	A0A140VJS3	Testicular tissue protein Li 149 OS=Homo sapiens OX=9606 PE=2 SV=1	0	120.767	41	17	28	15	1	406	45.6	7.55	110.74	17	0	103	101.2	102.2	102.5	101.9	93	96.2	2904.2	2854.8	2882.9	2891.8	2874.8	2623.4	2714.3	2801.1	2789	2659.5	2891.8	2842.1	2390.7	2665.5	High	High	High	High	High	High	High	TMT6plex [K27; K38; K101; K130; K142; K156; K170; K184; K196; K222; K287]; Carbamidomethyl [C112; C363]
FALSE	High	IsMasterProtein	P28289	Tropomodulin-1 OS=Homo sapiens OX=9606 GN=TMOD1 PE=1 SV=1	0	120.715	56	18	26	18	1	359	40.5	5.1	103.97	18	0	95.6	102.9	96.2	100.3	96.7	101.4	106.8	2987.8	3215.7	3004.3	3134.2	3019.6	3167.9	3337.2	2881.7	3141.6	2771.5	3134.2	2985.3	2886.9	3277.2	High	High	High	High	High	High	High	TMT6plex [K63; K73; K79; K91; K166; K171; K196; K221; K227; K249; K286; K297; K308; K354]; Oxidation [M333]
FALSE	High	IsMasterProtein	B5BUB5	Autoantigen La (Fragment) OS=Homo sapiens OX=9606 GN=SSB PE=2 SV=1	0	120.669	54	25	28	25	1	408	46.8	7.12	94.61	25	0	100.1	96.3	102.6	106.2	102.8	92.7	99.2	3747.9	3606.6	3842	3977.5	3851.1	3471.3	3715.1	3614.8	3523.5	3544.3	3977.5	3807.3	3163.4	3648.3	High	High	High	High	High	High	High	TMT6plex [K54; K74; K86; K88; K95; K105; K109; K128; K134; K165; K166; K174; K176; K185; K191; K216; K224; K276; K287; K299; K312; K316; K317; K328; K360; K391; K397]; Carbamidomethyl [C245]; Oxidation [M223]
FALSE	High	IsMasterProtein	P62834	Ras-related protein Rap-1A OS=Homo sapiens OX=9606 GN=RAP1A PE=1 SV=1	0	120.55	74	11	36	4	1	184	21	6.67	161.65	11	0	84.1	103.3	99.9	103.5	91.6	97.3	120.3	841.1	1033.3	999.6	1034.8	915.9	973.6	1203.6	811.2	1009.5	922.1	1034.8	905.5	887.2	1181.9	High	High	High	High	High	High	High	TMT6plex [K16; K31; K104; K117; K149; K151]; Succinyl [K16]; Carbamidomethyl [C48; C51; C139; C141]
FALSE	High	IsMasterProtein	O60271	C-Jun-amino-terminal kinase-interacting protein 4 OS=Homo sapiens OX=9606 GN=SPAG9 PE=1 SV=4	0	120.161	20	20	23	19	1	1321	146.1	5.15	101.53	20	1	98.5	99.8	101.5	105.5	100.1	95.5	99.1	3125.5	3168.7	3222.6	3346.8	3175.8	3031.5	3145.5	3014.5	3095.7	2972.9	3346.8	3139.7	2762.6	3088.9	High	High	High	High	High	High	High	TMT6plex [K48; K114; K115; K222; K233; K295; K303; K424; K431; K445; K456; K488; K547; K681; K699; K742; K1252; K1305]; Carbamidomethyl [C443; C689]
FALSE	High	IsMasterProtein	I1SRC5	UBE2L3/KRAS fusion protein OS=Homo sapiens OX=9606 PE=2 SV=1	0	120.131	53	12	22	4	1	296	34	8.1	96.78	12	7	96.9	100.9	101.8	101.1	100.8	97.5	101	2104.2	2189.5	2209.1	2195.5	2187.8	2116.3	2192.3	2029.5	2139	2037.9	2195.5	2162.9	1928.6	2152.9	High	High	High	High	High	High	High	TMT6plex [K48; K64; K67; K82; K96; K100; K123; K195; K211; K224; K254]; Carbamidomethyl [C86; C187]
FALSE	High	IsMasterProtein	Q14112	Nidogen-2 OS=Homo sapiens OX=9606 GN=NID2 PE=1 SV=3	0	119.689	18	18	22	17	1	1375	151.2	5.29	91.47	18	0	90.6	122.4	82.5	115.4	88.1	96.2	104.7	1962.5	2651.3	1787.6	2500.6	1908.8	2083.8	2268.8	1892.8	2590.2	1649.1	2500.6	1887.1	1899	2228	High	High	High	High	High	High	High	Carbamidomethyl [C842; C852; C859; C1043; C1054; C1061; C1063; C1289]; TMT6plex [K236; K252; K645; K1057; K1066; K1209; K1254; K1296; K1316; K1343]
FALSE	High	IsMasterProtein	A0A024R457	Actin related protein 2/3 complex, subunit 2, 34kDa, isoform CRA_a OS=Homo sapiens OX=9606 GN=ARPC2 PE=4 SV=1	0	119.496	60	18	35	18	1	300	34.3	7.36	127.8	18	0	105	98.4	99.8	98.3	103.7	99.9	94.9	4715	4415.1	4480.7	4414.4	4654.1	4483.3	4261	4547.6	4313.4	4133.5	4414.4	4601.2	4085.6	4184.3	High	High	High	High	High	High	High	TMT6plex [K18; K27; K52; K54; K77; K117; K127; K136; K170; K179; K186; K210; K256; K275]; Carbamidomethyl [C120]
FALSE	High	IsMasterProtein	P39059	Collagen alpha-1(XV) chain OS=Homo sapiens OX=9606 GN=COL15A1 PE=1 SV=2	0	119.349	11	12	28	12	1	1388	141.6	5	112.9	12	0	122.6	115.4	81.4	78.5	106.5	66.6	128.9	3974.8	3740.4	2640.3	2546.4	3453	2159.2	4178.5	3833.7	3654.2	2435.7	2546.4	3413.8	1967.7	4103.3	High	High	High	High	High	High	High	Carbamidomethyl [C179; C1237; C1339]; TMT6plex [K116; K1147; K1239; K1279; K1321; K1360]; Oxidation [M1141; M1313]
FALSE	High	IsMasterProtein	J9R021	Eukaryotic translation initiation factor 3 subunit A OS=Homo sapiens OX=9606 GN=eIF3a PE=2 SV=1	0	119.311	22	27	36	27	1	1382	166.4	6.79	132.4	27	0	100.4	96.6	97.9	104.9	98.7	99.2	102.2	4521.6	4351	4410.3	4722.9	4445.5	4468.3	4603.6	4361.1	4250.7	4068.5	4722.9	4395	4072	4520.8	High	High	High	High	High	High	High	TMT6plex [K23; K53; K151; K264; K388; K420; K538; K546; K632; K672; K679; K711; K775]; Carbamidomethyl [C478]
FALSE	High	IsMasterProtein	B2RD79	Ubiquitin carboxyl-terminal hydrolase OS=Homo sapiens OX=9606 PE=2 SV=1	0	119.071	39	18	23	17	1	494	56	5.3	102.46	18	1	104.3	99	100.3	98.9	102.9	96.2	98.5	2725.4	2586.1	2620.9	2582.7	2687.3	2512.8	2573.6	2628.6	2526.5	2417.8	2582.7	2656.8	2289.9	2527.3	High	High	High	High	High	High	High	TMT6plex [K14; K30; K54; K62; K165; K224; K238; K269; K284; K291; K300; K366; K454]; Carbamidomethyl [C203; C277; C359]
FALSE	High	IsMasterProtein	Q9NYU2	UDP-glucose:glycoprotein glucosyltransferase 1 OS=Homo sapiens OX=9606 GN=UGGT1 PE=1 SV=3	0	118.916	18	24	28	24	1	1555	177.1	5.63	103.54	24	0	96.9	103	104.4	113.4	101.3	96.1	84.9	3539.3	3761.1	3811.9	4143.1	3701.5	3510.5	3101.9	3413.6	3674.4	3516.5	4143.1	3659.4	3199.1	3046.1	High	High	High	High	High	High	High	TMT6plex [K54; K356; K585; K595; K658; K731; K744; K783; K869; K949; K959; K1027; K1055; K1280; K1484; K1499; K1521]; Carbamidomethyl [C1024; C1475; C1479; C1493]
FALSE	High	IsMasterProtein	D6RER5	Septin-11 OS=Homo sapiens OX=9606 GN=SEPTIN11 PE=1 SV=1	0	118.51	41	16	37	6	1	432	49.8	6.68	140.93	16	9	107	104.5	98.2	93.6	103.5	95.6	97.6	3883.5	3791.7	3565.3	3397	3757.1	3468.1	3541.8	3745.6	3704.3	3289	3397	3714.4	3160.5	3478.1	High	High	High	High	High	High	High	TMT6plex [K54; K65; K110; K170; K184; K272; K308; K315; K326; K336; K397; K418]; Carbamidomethyl [C41; C46; C268]; Oxidation [M169]; Deamidated:18O(1) [N43]; Succinyl [K184]
FALSE	High	IsMasterProtein	Q4LE58	eIF4G1 variant protein (Fragment) OS=Homo sapiens OX=9606 GN=EIF4G1 variant protein PE=2 SV=1	0	118.463	16	25	29	25	1	1624	178	5.31	103.26	25	0	98.3	91	105.8	109.6	98.3	97.3	99.9	4002.7	3705.4	4309.7	4464.8	4002.9	3962.8	4068	3860.6	3620	3975.7	4464.8	3957.4	3611.3	3994.8	High	High	High	High	High	High	High	TMT6plex [K627; K634; K751; K806; K829; K857; K880; K888; K889; K932; K947; K1051; K1084; K1259; K1269; K1270; K1285; K1446; K1530; K1612]; Carbamidomethyl [C687; C944]
FALSE	High	IsMasterProtein	A8K7F6	cDNA FLJ78244, highly similar to Homo sapiens eukaryotic translation initiation factor 4A, isoform 1 (EIF4A1), mRNA OS=Homo sapiens OX=9606 PE=2 SV=1	0	118.273	48	18	27	7	1	406	46.1	5.48	105.96	18	0	98.8	91.9	101.1	113.3	98.4	104.6	92	774.2	719.9	792	887.2	770.6	819.3	720.4	746.7	703.3	730.6	887.2	761.8	746.6	707.4	High	High	High	High	High	High	High	Carbamidomethyl [C66; C264]; TMT6plex [K68; K82; K118; K193; K202; K225; K226; K284; K291; K381]; Oxidation [M216]
FALSE	High	IsMasterProtein	V9HWF6	Alpha-1-acid glycoprotein OS=Homo sapiens OX=9606 GN=HEL-S-153w PE=2 SV=1	0	118.188	41	9	39	7	1	201	23.5	5.02	175.08	9	3	96.6	56.3	110.1	101.6	129.6	110.2	95.7	4785.4	2789.1	5457.5	5034.7	6420.6	5458.8	4741.5	4615.5	2724.8	5034.6	5034.7	6347.6	4974.6	4656.2	High	High	High	High	High	High	High	Carbamidomethyl [C165; C183]; Succinyl [K182]; TMT6plex [K138; K148; K153; K179; K180; K182; K188]
FALSE	High	IsMasterProtein	P49189	4-trimethylaminobutyraldehyde dehydrogenase OS=Homo sapiens OX=9606 GN=ALDH9A1 PE=1 SV=3	0	117.948	44	20	35	20	1	494	53.8	5.87	119.91	20	0	91.7	96	101.8	101.8	93.1	96.1	119.5	4688.7	4907.7	5201.7	5204.4	4756.5	4910	6110.3	4522.2	4794.6	4798.6	5204.4	4702.4	4474.5	6000.4	High	High	High	High	High	High	High	Carbamidomethyl [C45; C96; C267; C288; C289; C355; C484]; TMT6plex [K30; K49; K59; K101; K239; K246; K249; K258; K274; K303; K310; K366; K481]; Succinyl [K303]; Oxidation [M238]
FALSE	High	IsMasterProtein	P02042	Hemoglobin subunit delta OS=Homo sapiens OX=9606 GN=HBD PE=1 SV=2	0	117.917	78	10	60	6	1	147	16	8.05	227.27	10	0	148.2	76.8	76.8	111.3	86.8	115.4	84.8	2212	1146.2	1145.9	1661.5	1294.9	1721.8	1266.2	2133.5	1119.8	1057.1	1661.5	1280.2	1569.1	1243.4	High	High	High	High	High	High	High	TMT6plex [K18; K60; K83; K133; K145]; Oxidation [M56; M127]; Propionyl [K60]; Deamidated:18O(1) [N58]; Carbamidomethyl [C113]; Succinyl [K145]
FALSE	High	IsMasterProtein	A0A024RDS1	Heat shock 105kDa/110kDa protein 1, isoform CRA_c OS=Homo sapiens OX=9606 GN=HSPH1 PE=4 SV=1	0	117.805	25	16	20	11	1	858	96.8	5.39	86.14	16	0	94.7	92.1	120.4	97.4	91.1	100.7	103.6	1295.2	1258.6	1646.6	1330.9	1245.1	1376.7	1416.5	1249.2	1229.6	1519	1330.9	1230.9	1254.6	1391	High	High	High	High	High	High	High	TMT6plex [K82; K185; K194; K272; K295; K300; K331; K388; K430; K458; K471; K626; K629; K771]; Carbamidomethyl [C167; C270; C290; C376; C380; C658]
FALSE	High	IsMasterProtein	A0A024RAG6	Adiponectin C OS=Homo sapiens OX=9606 GN=ADIC PE=4 SV=1	0	117.751	41	7	44	2	1	245	26	9.11	211.82	7	7	82.1	156.9	96.3	119.8	63.2	73.6	108.1	3393.1	6484.6	3982.4	4951.5	2612.6	3041.9	4469.9	3272.6	6335.2	3673.8	4951.5	2582.9	2772.1	4389.5	High	High	High	High	High	High	High	TMT6plex [K195; K219; K222]; Oxidation [M205]; Carbamidomethyl [C190]; Succinyl [K195]
FALSE	High	IsMasterProtein	Q59F66	DEAD box polypeptide 17 isoform p82 variant (Fragment) OS=Homo sapiens OX=9606 PE=2 SV=1	0	117.534	30	17	24	12	1	737	81	7.93	94.3	17	4	101	95.1	101.4	103.7	96.7	97.9	104.3	3047.5	2871	3058.7	3128.3	2918.9	2954.4	3146.1	2939.3	2804.8	2821.7	3128.3	2885.7	2692.3	3089.5	High	High	High	High	High	High	High	Carbamidomethyl [C249; C279; C321; C449]; TMT6plex [K223; K286; K315; K363; K430; K454; K549]
FALSE	High	IsMasterProtein	A0A090N8Y2	Protein disulfide-isomerase A4 OS=Homo sapiens OX=9606 GN=ERP70 PE=2 SV=1	0	117.446	43	24	32	24	1	645	72.9	5.07	109.05	24	0	105.5	91.8	105.8	100.9	103.1	84.6	108.3	3550.6	3091.2	3561.1	3396.7	3471.9	2846.9	3644	3424.5	3020	3285.1	3396.7	3432.4	2594.4	3578.4	High	High	High	High	High	High	High	TMT6plex [K163; K184; K218; K234; K245; K301; K313; K362; K386; K387; K387; K387; K387; K387; K387; K387; K387; K387; K391; K463; K484; K485; K506; K543; K570; K596; K611; K612]
FALSE	High	IsMasterProtein	Q14314	Fibroleukin OS=Homo sapiens OX=9606 GN=FGL2 PE=1 SV=1	0	117.137	36	22	42	2	1	439	50.2	7.39	135.71	22	22	91.6	109.4	102.4	112.4	89.5	85.9	108.8	4772.4	5699.2	5335.9	5854.7	4664.4	4475.4	5670.5	4603	5567.9	4922.4	5854.7	4611.4	4078.4	5568.5	High	High	High	High	High	High	High	Carbamidomethyl [C39; C49; C55; C213]; TMT6plex [K36; K48; K70; K80; K86; K93; K94; K139; K145; K148; K176; K221; K272; K288; K294; K296; K361]; Deamidated:18O(1) [N167; N168]; Oxidation [M166]; Succinyl [K148]
FALSE	High	IsMasterProtein	B4DWA6	F-actin-capping protein subunit beta OS=Homo sapiens OX=9606 PE=2 SV=1	0	116.615	44	16	47	4	1	335	37.5	6.14	183.1	16	15	101	99.9	94.7	98.8	100.3	103.9	101.3	6118.3	6053.1	5738.6	5981.9	6075.6	6295.6	6138.1	5901.1	5913.6	5293.9	5981.9	6006.5	5737.2	6027.7	High	High	High	High	High	High	High	Carbamidomethyl [C125; C269]; TMT6plex [K86; K141; K244; K262; K286; K298; K300; K315; K317; K322; K330]; Oxidation [M237; M250; M283]
FALSE	High	IsMasterProtein	A0A024RAB9	Adiponectin A OS=Homo sapiens OX=9606 GN=ADIA PE=4 SV=1	0	116.276	39	8	69	8	1	253	26.7	8.63	267.08	8	0	84.9	155.4	93.8	119.5	63.6	72.5	110.4	4468.5	8178	4935	6288.2	3349.6	3818.5	5810	4309.8	7989.5	4552.6	6288.2	3311.5	3479.8	5705.5	High	High	High	High	High	High	High	Deamidated:18O(1) [N148; N150; N203]; Oxidation [M149; M212; M235; M251]; Carbamidomethyl [C181; C198]; TMT6plex [K215; K229]; Succinyl [K229]
FALSE	High	IsMasterProtein	P14868	Aspartate--tRNA ligase, cytoplasmic OS=Homo sapiens OX=9606 GN=DARS PE=1 SV=2	0	116.267	54	25	30	25	1	501	57.1	6.55	102.27	25	0	96.9	97.2	97.6	105.2	100.6	97.7	104.8	4151.2	4166.8	4184.5	4506.3	4311.1	4187.1	4489.8	4003.8	4070.8	3860.2	4506.3	4262.1	3815.7	4409	High	High	High	High	High	High	High	TMT6plex [K26; K55; K110; K141; K222; K241; K254; K264; K330; K338; K381; K383; K393; K451]; Carbamidomethyl [C76; C130; C257; C259; C334; C349]
FALSE	High	IsMasterProtein	P52943	Cysteine-rich protein 2 OS=Homo sapiens OX=9606 GN=CRIP2 PE=1 SV=1	0	115.927	42	7	34	7	1	208	22.5	8.72	168.93	7	0	120.4	113.6	110.8	80.6	111.9	87.1	75.6	4632.3	4369.2	4262.1	3101.9	4304.6	3349.6	2907.1	4467.8	4268.5	3931.8	3101.9	4255.7	3052.5	2854.8	High	High	High	High	High	High	High	Carbamidomethyl [C126; C150]; Deamidated:18O(1) [N124]; Succinyl [K79]; TMT6plex [K17; K79; K149; K205]
FALSE	High	IsMasterProtein	P17980	26S proteasome regulatory subunit 6A OS=Homo sapiens OX=9606 GN=PSMC3 PE=1 SV=3	0	115.676	49	17	27	17	1	439	49.2	5.24	108.76	17	0	101.4	97.4	98.5	104.3	99.6	98	100.8	2699.7	2595.3	2623.7	2778.6	2652.5	2610.9	2684.1	2603.8	2535.5	2420.4	2778.6	2622.4	2379.3	2635.8	High	High	High	High	High	High	High	TMT6plex [K35; K53; K70; K72; K144; K146; K155; K193; K209; K211; K221; K233; K266; K276; K278; K294; K327]; Carbamidomethyl [C400]; Oxidation [M206]
FALSE	High	IsMasterProtein	A0A0M4G3H8	Amylo-alpha-1, 6-glucosidase, 4-alpha-glucanotransferaseprovided OS=Homo sapiens OX=9606 GN=AGL PE=4 SV=1	0	115.17	17	22	23	22	1	1532	174.7	6.8	87.11	22	0	97.3	103.9	100.8	105.9	102.8	94	95.3	3085.8	3295.2	3197.5	3358	3259.1	2981.5	3023.5	2976.2	3219.3	2949.7	3358	3222.1	2717	2969.1	High	High	High	High	High	High	High	TMT6plex [K17; K20; K101; K135; K265; K295; K376; K385; K771; K1231; K1291; K1302; K1406; K1476]; Carbamidomethyl [C126; C259; C370; C371; C651; C652; C767]; Oxidation [M1212]
FALSE	High	IsMasterProtein	O00299	Chloride intracellular channel protein 1 OS=Homo sapiens OX=9606 GN=CLIC1 PE=1 SV=4	0	114.865	71	14	27	13	1	241	26.9	5.17	110.86	14	0	106.8	96	105.3	104.6	105.9	91.2	90.2	2498.7	2244.7	2462.9	2447.2	2476.4	2133.8	2108.9	2410	2193	2272	2447.2	2448.3	1944.5	2071	High	High	High	High	High	High	High	Carbamidomethyl [C24; C89; C178; C191; C223]; TMT6plex [K37; K49; K113; K119; K131; K183; K192; K238]; Oxidation [M32]
FALSE	High	IsMasterProtein	B5ME97	Septin 10, isoform CRA_c OS=Homo sapiens OX=9606 GN=SEPTIN10 PE=1 SV=2	0	114.816	38	14	25	11	1	544	62.9	6.83	104.46	14	1	95.6	98.4	104.5	102.8	99.3	102.4	97	1833.9	1889	2005.8	1973.2	1905.4	1964.9	1861.3	1768.8	1845.5	1850.4	1973.2	1883.7	1790.6	1827.8	High	High	High	High	High	High	High	TMT6plex [K34; K79; K120; K135; K195; K209; K248; K269; K297; K340; K351; K422]; Carbamidomethyl [C22; C66; C71; C293; C304]; Deamidated:18O(1) [N232; N254]; Oxidation [M23; M253]
FALSE	High	IsMasterProtein	B4DZF2	cDNA FLJ59571, highly similar to Eukaryotic translation initiation factor 4gamma 2 OS=Homo sapiens OX=9606 PE=2 SV=1	0	114.397	30	25	27	25	1	980	110.2	7.94	96.75	25	0	93.7	99.2	100.6	107.7	94.1	100.3	104.4	3306.8	3501	3551	3801.6	3323.5	3542.3	3686.6	3189.4	3420.3	3275.8	3801.6	3285.7	3228.1	3620.3	High	High	High	High	High	High	High	TMT6plex [K104; K181; K194; K231; K260; K557; K593; K602; K605; K657; K681; K713; K771; K785; K805; K825; K886; K891]; Carbamidomethyl [C170; C326; C328]
FALSE	High	IsMasterProtein	B2RCM2	cDNA, FLJ96156, highly similar to Homo sapiens leucyl-tRNA synthetase (LARS), mRNA OS=Homo sapiens OX=9606 PE=2 SV=1	0	114.393	23	20	23	20	1	1176	134.4	7.2	91.89	20	0	93.5	102.4	103.6	105.5	100.9	92.2	101.9	2220.1	2432.4	2461.6	2506.5	2396.4	2189.4	2419.5	2141.3	2376.3	2270.8	2506.5	2369.2	1995.2	2376	High	High	High	High	High	High	High	TMT6plex [K243; K278; K312; K341; K370; K381; K384; K483; K512; K733; K807; K832; K983; K984; K997; K1056; K1133]; Carbamidomethyl [C305; C1052; C1053]
FALSE	High	IsMasterProtein	Q9HC38	Glyoxalase domain-containing protein 4 OS=Homo sapiens OX=9606 GN=GLOD4 PE=1 SV=1	0	114.194	54	16	24	16	1	313	34.8	5.6	94.76	16	0	102.8	98.4	104.9	98.5	101.9	98.1	95.4	3030.6	2902	3094.7	2904.6	3003.8	2892.5	2814.5	2923	2835.1	2854.9	2904.6	2969.7	2635.9	2763.9	High	High	High	High	High	High	High	TMT6plex [K12; K30; K96; K155; K165; K177; K198; K205; K224; K234; K252; K298; K305]; Carbamidomethyl [C171; C197; C221]
FALSE	High	IsMasterProtein	A0A0U1RRM4	Polypyrimidine tract-binding protein 1 OS=Homo sapiens OX=9606 GN=PTBP1 PE=1 SV=1	0	113.736	23	7	19	6	1	588	62.4	9.1	87.61	7	1	101.1	98.6	101.6	104.7	99.3	91.7	102.8	1306.5	1274.6	1313.2	1353.5	1283.4	1185.2	1328.9	1260.1	1245.2	1211.4	1353.5	1268.8	1080.1	1305	High	High	High	High	High	High	High	Oxidation [M206; M208]; Deamidated:18O(1) [N192]; TMT6plex [K13; K92; K485]; Carbamidomethyl [C281; C282]; Acetyl [N-Term]
FALSE	High	IsMasterProtein	E9LUH4	Methyl-CpG-binding protein 2 OS=Homo sapiens OX=9606 GN=MECP2 PE=2 SV=1	0	113.732	42	19	26	19	1	511	55.1	9.96	102.4	19	0	94	96.4	97.2	107.9	91.5	98.1	114.9	4058.6	4165.3	4200.5	4661.1	3951.4	4236.9	4961.8	3914.5	4069.3	3875	4661.1	3906.5	3861.1	4872.5	High	High	High	High	High	High	High	TMT6plex [K12; K22; K82; K119; K130; K135; K144; K210; K233; K249; K271; K284; K304; K305; K317; K321; K331; K431; K449]; Carbamidomethyl [C429]
FALSE	High	IsMasterProtein	A8K132	cDNA FLJ75476, highly similar to Homo sapiens glutaminase (GLS), mRNA OS=Homo sapiens OX=9606 PE=2 SV=1	0	113.708	27	13	19	6	1	669	73.5	7.77	86.23	13	7	97.9	93	113.5	98.9	102.6	94.1	100.1	2426.8	2305.3	2813.5	2451.5	2543.7	2331.9	2480.3	2340.6	2252.2	2595.5	2451.5	2514.8	2125.1	2435.7	High	High	High	High	High	High	High	Carbamidomethyl [C178; C203; C266; C283; C287]; TMT6plex [K121; K130; K176; K197; K201; K255; K289; K292; K328; K346; K354; K364]
FALSE	High	IsMasterProtein	E9PKU7	Neutral alpha-glucosidase AB OS=Homo sapiens OX=9606 GN=GANAB PE=1 SV=1	0	113.698	24	19	25	2	1	852	96.5	5.94	103.45	19	0	91.5	101	105.9	97.8	96.7	90.7	116.4	380	419.7	439.9	406.2	401.6	376.7	483.3	366.5	410	405.8	406.2	397	343.3	474.6	High	High	High	High	High	High	High	TMT6plex [K34; K88; K99; K118; K125; K128; K139; K177; K380; K399; K535; K807; K816]; Oxidation [M502]
FALSE	High	IsMasterProtein	P40925	Malate dehydrogenase, cytoplasmic OS=Homo sapiens OX=9606 GN=MDH1 PE=1 SV=4	0	113.648	46	20	39	20	1	334	36.4	7.36	136.46	20	0	101	106.7	92.5	101	95.8	101.1	101.8	5472.2	5779.4	5009.1	5470.8	5189.9	5477.3	5514.1	5277.9	5646.2	4620.9	5470.8	5130.9	4991.5	5414.9	High	High	High	High	High	High	High	Carbamidomethyl [C137; C154; C251]; TMT6plex [K73; K79; K118; K142; K149; K179; K214; K220; K248; K312; K318; K324]; Oxidation [M244]
FALSE	High	IsMasterProtein	A0A5F9ZHL1	Acetyl-CoA acetyltransferase, mitochondrial OS=Homo sapiens OX=9606 GN=ACAT1 PE=4 SV=1	0	113.422	43	18	29	18	1	434	46.1	8.97	108.7	18	0	88.2	103.7	98	108.7	89.8	106.4	105.3	4239	4986.5	4709.9	5224.8	4319	5113.7	5063.6	4088.5	4871.6	4344.9	5224.8	4269.9	4660.1	4972.5	High	High	High	High	High	High	High	TMT6plex [K66; K78; K87; K124; K131; K174; K181; K190; K243; K251; K257; K302; K373]; Carbamidomethyl [C119; C126]
FALSE	High	IsMasterProtein	A0A384N636	Fibromodulin, isoform CRA_a OS=Homo sapiens OX=9606 GN=FMOD PE=4 SV=1	0	113.191	29	10	51	10	1	376	43.2	6.04	208.73	10	0	106.7	89.1	91	98.3	115.1	104	95.8	5948.7	4966.6	5075.3	5479.7	6418.4	5800.3	5342.1	5737.5	4852.1	4682	5479.7	6345.5	5285.8	5246	High	High	High	High	High	High	High	Carbamidomethyl [C76; C80; C82; C92; C334; C367]; Oxidation [M90; M360]; TMT6plex [K344; K356]
FALSE	High	IsMasterProtein	C9J2H1	Inter-alpha-trypsin inhibitor heavy chain H5 OS=Homo sapiens OX=9606 GN=ITIH5 PE=1 SV=2	0	112.783	24	22	32	22	1	942	104.5	8.38	107.56	22	0	103.8	66.6	115.3	83.5	130.4	107.2	93.1	3704.8	2377.8	4115.6	2981.9	4654.8	3828.2	3324.2	3573.3	2323	3796.7	2981.9	4601.9	3488.6	3264.4	High	High	High	High	High	High	High	TMT6plex [K48; K57; K150; K152; K294; K310; K500; K551; K583; K622; K664; K891]; Oxidation [M621]; Carbamidomethyl [C432; C455]
FALSE	High	IsMasterProtein	A0A024R056	Testicular tissue protein Li 72 OS=Homo sapiens OX=9606 PE=2 SV=1	0	112.706	50	10	39	4	1	340	37.4	6	166.11	10	0	97.4	106.4	107.7	100.4	95.1	101	92.1	1426.7	1559.3	1577.3	1470.8	1392.8	1479.3	1350	1376	1523.4	1455.1	1470.8	1377	1348.1	1325.7	High	High	High	High	High	High	High	Carbamidomethyl [C25; C103; C114; C121; C204; C271; C294; C317]; Deamidated:18O(1) [N35; N110; N119]; TMT6plex [K78; K89; K127; K209; K280; K301; K337]; Oxidation [M101; M325]
FALSE	High	IsMasterProtein	O75643	U5 small nuclear ribonucleoprotein 200 kDa helicase OS=Homo sapiens OX=9606 GN=SNRNP200 PE=1 SV=2	0	112.45	12	18	19	18	1	2136	244.4	6.06	80.63	18	0	94.7	98.5	98.4	103.6	103.4	100	101.3	1222.2	1270.7	1269.6	1336.4	1334.4	1290.7	1307	1178.8	1241.4	1171.2	1336.4	1319.2	1176.2	1283.5	High	High	High	High	High	High	High	Carbamidomethyl [C133; C238; C331; C502; C576; C1580]; TMT6plex [K46; K144; K254; K343; K509; K537; K557; K577; K914; K966; K2059]
FALSE	High	IsMasterProtein	A5A3E0	POTE ankyrin domain family member F OS=Homo sapiens OX=9606 GN=POTEF PE=1 SV=2	0	112.347	13	10	296	3	1	1075	121.4	6.2	979.53	10	1	94.5	98.9	104.1	96.9	99.7	107.7	98.2	913.6	956.6	1006.9	936.9	964	1041.6	949.8	881.2	934.6	928.9	936.9	953	949.2	932.7	High	High	High	High	High	High	High	Carbamidomethyl [C717; C917]; TMT6plex [K718; K768; K915; K938]; Propionyl [K938]; Oxidation [M701; M927]; Crotonyl [K692; K813]
FALSE	High	IsMasterProtein	A0A140VJM0	Testicular tissue protein Li 96 OS=Homo sapiens OX=9606 PE=2 SV=1	0	112.219	17	16	26	16	1	1051	116.5	6.77	98.97	16	0	84.6	101.4	98.5	112.9	97.9	113	91.8	2234.2	2676	2599.2	2980.7	2583.4	2983.2	2423.4	2154.9	2614.3	2397.8	2980.7	2554	2718.6	2379.8	High	High	High	High	High	High	High	TMT6plex [K421; K471; K620; K638; K786; K796; K897]; Carbamidomethyl [C140; C615; C621; C904]; Oxidation [M558]
FALSE	High	IsMasterProtein	A0A0G2JQM1	AP-2 complex subunit alpha-2 (Fragment) OS=Homo sapiens OX=9606 GN=AP2A2 PE=1 SV=1	0	112.192	34	18	24	1	1	634	70.8	7.18	93.06	18	0	84.5	103.9	104.2	99	111.9	109.3	87.2	138.4	170.3	170.8	162.3	183.4	179.1	142.9	133.5	166.4	157.6	162.3	181.3	163.2	140.3	High	High	High	High	High	High	High	TMT6plex [K95; K131; K143; K268; K356; K412; K476; K525; K534; K593; K610]; Carbamidomethyl [C149; C245; C261; C375; C470]; Oxidation [M580]
FALSE	High	IsMasterProtein	P48735	Isocitrate dehydrogenase [NADP], mitochondrial OS=Homo sapiens OX=9606 GN=IDH2 PE=1 SV=2	0	112.073	43	19	31	17	1	452	50.9	8.69	113.29	19	2	98.1	103.5	96.3	93.4	95.6	106	107	3332.5	3517.7	3270.6	3174.7	3249.3	3602.2	3636.1	3214.2	3436.6	3017.1	3174.7	3212.4	3282.7	3570.7	High	High	High	High	High	High	High	TMT6plex [K48; K67; K80; K106; K112; K155; K166; K263; K272; K299; K309; K384; K400; K413; K442]; Carbamidomethyl [C154; C308; C402]; Oxidation [M58]
FALSE	High	IsMasterProtein	Q597H1	Transformation-related protein 14 OS=Homo sapiens OX=9606 GN=TRG14 PE=2 SV=1	0	112.003	45	9	18	9	1	394	42.8	5.82	91.29	9	0	114.2	103.7	94.7	92.2	98.6	106.5	90.1	2153.9	1956.7	1786.1	1739.1	1859.1	2008.9	1699.4	2077.4	1911.6	1647.7	1739.1	1838	1830.7	1668.8	High	High	High	High	High	High	High	Carbamidomethyl [C253; C272; C289]; TMT6plex [K14; K19; K70; K275; K300; K388]; Oxidation [M5]
FALSE	High	IsMasterProtein	O94905	Erlin-2 OS=Homo sapiens OX=9606 GN=ERLIN2 PE=1 SV=1	0	111.179	42	13	21	10	1	339	37.8	5.62	93.18	13	3	94.5	98.5	98.4	110.7	91.9	98.8	107.2	2481.9	2586.7	2582.8	2906.9	2413.7	2594	2815.3	2393.8	2527.1	2382.6	2906.9	2386.3	2363.9	2764.6	High	High	High	High	High	High	High	Carbamidomethyl [C262]; TMT6plex [K72; K172; K199; K220; K232; K267; K285; K314; K322; K337]; Oxidation [M284]
FALSE	High	IsMasterProtein	Q86UU1	Pleckstrin homology-like domain family B member 1 OS=Homo sapiens OX=9606 GN=PHLDB1 PE=1 SV=1	0	111.055	20	21	25	19	1	1377	151.1	8.63	93.67	21	2	96.7	95.6	99.5	102.7	101	96.8	107.7	3113.9	3078.1	3203.7	3307.6	3250.7	3117.9	3467.8	3003.3	3007.2	2955.4	3307.6	3213.8	2841.3	3405.4	High	High	High	High	High	High	High	TMT6plex [K214; K789; K793; K803; K873; K882; K1153; K1236]; Carbamidomethyl [C99; C103; C120; C123]
FALSE	High	IsMasterProtein	Q12797	Aspartyl/asparaginyl beta-hydroxylase OS=Homo sapiens OX=9606 GN=ASPH PE=1 SV=3	0	111.014	28	20	25	20	1	758	85.8	5.01	105.84	20	0	96.5	100.4	89.7	113.2	97	96.1	107	2926	3043.2	2720	3432.1	2941.7	2913.1	3242.5	2822.1	2973.1	2509.2	3432.1	2908.3	2654.7	3184.2	High	High	High	High	High	High	High	TMT6plex [K350; K356; K365; K420; K474; K499; K512; K552; K571; K579; K607; K622; K653; K715]; Carbamidomethyl [C648; C660]
FALSE	High	IsMasterProtein	V9HW90	Glutathione reductase OS=Homo sapiens OX=9606 GN=HEL-75 PE=2 SV=1	0	110.209	36	14	20	14	1	522	56.2	8.5	87.01	14	0	95.2	105.9	96.8	101.4	102.3	102.2	96.2	2842.7	3164	2890.9	3028	3057.4	3053.6	2874.4	2741.8	3091.1	2666.9	3028	3022.7	2782.7	2822.7	High	High	High	High	High	High	High	TMT6plex [K110; K164; K291; K346; K354; K368; K379; K401; K405; K441; K496]; Carbamidomethyl [C102; C107; C278; C377; C484]
FALSE	High	IsMasterProtein	B2RAU5	Sorting nexin OS=Homo sapiens OX=9606 PE=2 SV=1	0	110.065	32	16	20	16	1	595	66.5	5.66	81.57	16	0	101.1	103.7	97.5	98.1	99.7	99.7	100.3	2507.3	2571.8	2417.4	2433.3	2473.4	2472.1	2487.6	2418.3	2512.5	2230.1	2433.3	2445.3	2252.8	2442.8	High	High	High	High	High	High	High	TMT6plex [K65; K179; K213; K223; K313; K325; K425; K433; K469; K483; K484; K497; K511; K522; K528; K534; K584]; Carbamidomethyl [C427; C492; C502]
FALSE	High	IsMasterProtein	B4E1U9	cDNA FLJ54776, highly similar to Cell division control protein 42 homolog OS=Homo sapiens OX=9606 PE=2 SV=1	0	110.024	51	10	44	9	1	236	26.5	7.59	169.58	10	1	103.4	101.2	105	99.4	103.9	91.7	95.4	3742.5	3662.8	3802.9	3597.2	3762.7	3321.5	3455	3609.6	3578.4	3508.2	3597.2	3719.9	3026.9	3392.8	High	High	High	High	High	High	High	Carbamidomethyl [C6; C18; C126; C150; C202]; TMT6plex [K16; K27; K139; K152; K173; K180; K189; K208; K228]
FALSE	High	IsMasterProtein	P10155	60 kDa SS-A/Ro ribonucleoprotein OS=Homo sapiens OX=9606 GN=RO60 PE=1 SV=2	0	109.96	40	18	26	18	1	538	60.6	8.03	92.97	18	0	97.6	104.3	99.3	100.5	98.1	96.6	103.5	2513	2685.6	2555.5	2587.9	2525.5	2485	2663.9	2423.8	2623.7	2357.5	2587.9	2496.8	2264.6	2616	High	High	High	High	High	High	High	Carbamidomethyl [C38; C71; C99; C102; C119; C305; C520]; TMT6plex [K49; K78; K108; K132; K170; K234; K264; K307; K351]; Deamidated:18O(1) [N470]
FALSE	High	IsMasterProtein	P00326	Alcohol dehydrogenase 1C OS=Homo sapiens OX=9606 GN=ADH1C PE=1 SV=2	0	109.891	41	13	44	2	1	375	39.8	8.29	162.64	13	0	87.4	87.5	111.2	88.1	120.5	93.8	111.5	111.1	111.3	141.5	112.1	153.2	119.3	141.8	107.2	108.7	130.5	112.1	151.5	108.7	139.2	High	High	High	High	High	High	High	Carbamidomethyl [C98; C112; C171; C175; C241]; TMT6plex [K85; K89; K100; K114; K169; K189; K227; K229; K234; K248; K339]; Oxidation [M258; M337]; Succinyl [K100]
FALSE	High	IsMasterProtein	Q8WXH0	Nesprin-2 OS=Homo sapiens OX=9606 GN=SYNE2 PE=1 SV=3	0	109.713	5	29	30	26	1	6885	795.9	5.36	101.67	29	0	89.2	94.5	102.9	104.9	98.7	104.3	105.5	3577.9	3792.5	4128.3	4208	3962.2	4185.2	4235.2	3450.9	3705.1	3808.4	4208	3917.2	3814	4159	High	High	High	High	High	High	High	TMT6plex [K541; K1782; K1794; K2073; K2691; K3047; K3962; K4380; K4391; K4396; K4674; K5050; K5198; K5207; K5222; K5230; K5257; K5358; K5379; K5388; K5500; K5632; K5792; K5995; K5998; K6504]; Carbamidomethyl [C1526; C1530; C5212; C5348; C6121; C6333]
FALSE	High	IsMasterProtein	P18428	Lipopolysaccharide-binding protein OS=Homo sapiens OX=9606 GN=LBP PE=1 SV=3	0	109.647	26	13	42	13	1	481	53.4	6.7	158.48	13	0	83.5	86.1	116.1	126.1	105	110.8	72.3	3528.3	3638.2	4903.5	5328.9	4437.3	4680.1	3053.9	3403	3554.4	4523.5	5328.9	4386.9	4265	2999	High	High	High	High	High	High	High	TMT6plex [K203; K248; K275; K403; K406; K443; K454; K467]; Oxidation [M200; M246; M479]; Carbamidomethyl [C198]
FALSE	High	IsMasterProtein	B2RB23	cDNA, FLJ95265, highly similar to Homo sapiens acetyl-Coenzyme A acyltransferase 2 (mitochondrial 3-oxoacyl-Coenzyme A thiolase) (ACAA2), nuclear gene encoding mitochondrial protein, mRNA OS=Homo sapiens OX=9606 PE=2 SV=1	0	109.585	54	13	15	13	1	397	42	8.25	77.37	13	0	91.8	103.6	96.1	105.3	102.5	98.3	102.4	1206.4	1360.9	1263.1	1383.3	1347.2	1292.4	1345.9	1163.6	1329.5	1165.2	1383.3	1331.9	1177.8	1321.7	High	High	High	High	High	High	High	TMT6plex [K25; K38; K109; K181; K209; K269; K270; K305; K306]; Carbamidomethyl [C92; C103; C107; C116; C128; C179; C287]
FALSE	High	IsMasterProtein	Q96RF0	Sorting nexin-18 OS=Homo sapiens OX=9606 GN=SNX18 PE=1 SV=2	0	109.541	26	16	27	14	1	628	68.9	5.68	101.35	16	2	107.4	102.3	107.6	87	110.2	93.5	92	2927.1	2787.2	2933.4	2371.5	3004.1	2547.4	2508.6	2823.2	2723	2706.1	2371.5	2970	2321.4	2463.5	High	High	High	High	High	High	High	Carbamidomethyl [C30]; TMT6plex [K237; K253; K299; K326; K338; K351; K461]
FALSE	High	IsMasterProtein	Q3ZCM7	Tubulin beta-8 chain OS=Homo sapiens OX=9606 GN=TUBB8 PE=1 SV=2	0	109.498	28	10	93	1	1	444	49.7	4.89	292.71	10	0	97.8	84.8	111.8	112.4	97	91.8	104.4	445.8	386.7	509.8	512.5	442.5	418.6	476.3	430	377.8	470.3	512.5	437.5	381.5	467.7	High	High	High	High	High	High	High	Oxidation [M73; M257; M267; M299; M300]; Carbamidomethyl [C127; C129; C303; C354]; TMT6plex [K154; K252]; Crotonyl [K379]
FALSE	High	IsMasterProtein	O43390	Heterogeneous nuclear ribonucleoprotein R OS=Homo sapiens OX=9606 GN=HNRNPR PE=1 SV=1	0	109.474	32	17	25	12	1	633	70.9	8.13	97.8	17	0	99.9	97	105	104.2	98.4	91.1	104.3	2076.8	2016.1	2181.1	2165.6	2044.9	1893.2	2167.6	2003.1	1969.6	2012.1	2165.6	2021.7	1725.3	2128.6	High	High	High	High	High	High	High	TMT6plex [K41; K84; K103; K171; K187; K224; K255; K259; K268; K285; K339; K359; K366; K374]; Carbamidomethyl [C99]
FALSE	High	IsMasterProtein	O75487	Glypican-4 OS=Homo sapiens OX=9606 GN=GPC4 PE=1 SV=4	0	109.375	39	16	28	14	1	556	62.4	6.68	89.99	16	3	99.5	80.6	109.9	84.3	128.7	120.1	77	2568.9	2081.8	2837.2	2177.4	3323.3	3100.4	1988.9	2477.7	2033.8	2617.3	2177.4	3285.5	2825.4	1953.1	High	High	High	High	High	High	High	TMT6plex [K58; K74; K80; K110; K118; K147; K198; K234; K250; K264; K318; K345; K456]; Carbamidomethyl [C60; C66; C67; C244; C254; C257; C266; C270; C341; C408]; Oxidation [M312]; Deamidated:18O(1) [N439; N443; N446; N447]
FALSE	High	IsMasterProtein	P10301	Ras-related protein R-Ras OS=Homo sapiens OX=9606 GN=RRAS PE=1 SV=1	0	109.236	59	13	42	11	1	218	23.5	6.93	157.17	13	3	91.5	91.7	100	100.3	102.9	109.2	104.4	4217.1	4225.2	4604.5	4619.7	4742.3	5029.5	4809.2	4067.4	4127.8	4247.7	4619.7	4688.4	4583.4	4722.7	High	High	High	High	High	High	High	TMT6plex [K42; K68; K121; K130; K143]; Carbamidomethyl [C70]; Oxidation [M93]
FALSE	High	IsMasterProtein	P20073	Annexin A7 OS=Homo sapiens OX=9606 GN=ANXA7 PE=1 SV=3	0	109.01	36	17	32	17	1	488	52.7	5.68	104.56	17	0	96.1	101.8	92.6	108.1	97	108.7	95.8	3390	3591.7	3267.3	3815.8	3424.3	3835.3	3381.1	3269.6	3508.9	3014.1	3815.8	3385.4	3495.1	3320.3	High	High	High	High	High	High	High	Oxidation [M270; M366; M380]; Carbamidomethyl [C285; C298; C327; C363; C413]; TMT6plex [K408; K455; K464]
FALSE	High	IsMasterProtein	B7Z8B6	cDNA FLJ54395, highly similar to Inter-alpha-trypsin inhibitor heavy chain H1 OS=Homo sapiens OX=9606 PE=2 SV=1	0	108.877	24	9	22	1	1	623	69.5	6.16	110.15	9	0	108.9	139.2	106.6	56.9	103.9	122.7	61.8	831.9	1063.4	814	435	793.5	937.7	472	802.4	1038.9	750.9	435	784.5	854.5	463.5	High	High	High	High	High	High	High	Carbamidomethyl [C252]; TMT6plex [K260; K261; K333; K338]; Oxidation [M34; M269; M326; M348]
FALSE	High	IsMasterProtein	Q03591	Complement factor H-related protein 1 OS=Homo sapiens OX=9606 GN=CFHR1 PE=1 SV=2	0	108.802	56	15	36	3	1	330	37.6	7.39	117.82	15	5	105.5	115.6	103.9	74.3	99.7	112.5	88.5	2381.9	2610	2346.9	1678.2	2251.4	2540	1998.7	2297.3	2549.9	2165	1678.2	2225.8	2314.7	1962.7	High	High	High	High	High	High	High	Carbamidomethyl [C55; C72; C129; C147; C208; C237; C262; C266; C300; C317; C327]; TMT6plex [K38; K40; K64; K82; K139; K247; K261; K301; K321; K329]; Deamidated:18O(1) [N125; N126; N216]; Oxidation [M273]
FALSE	High	IsMasterProtein	Q549N0	Cofilin 2 (Muscle), isoform CRA_a OS=Homo sapiens OX=9606 GN=CFL2 PE=2 SV=1	0	108.724	77	13	45	8	1	166	18.7	7.88	164.14	13	0	91.6	97.5	106.2	102.5	93.8	101.8	106.6	1920.8	2043.8	2226.2	2148.4	1967	2134.9	2235.9	1852.6	1996.7	2053.7	2148.4	1944.6	1945.5	2195.7	High	High	High	High	High	High	High	Carbamidomethyl [C39; C80]; TMT6plex [K19; K30; K44; K53; K73; K92; K95; K96; K112; K121; K144; K164]; Oxidation [M115]; Succinyl [K92]
FALSE	High	IsMasterProtein	A6XNE2	Complement factor D preproprotein OS=Homo sapiens OX=9606 PE=2 SV=1	0	108.663	47	12	19	12	1	260	27.8	7.25	82.55	12	0	104.3	113.3	90.8	84.2	91.6	109.2	106.6	1194.9	1298.6	1040.8	965.5	1049.6	1251.1	1221.5	1152.5	1268.7	960.1	965.5	1037.7	1140.1	1199.5	High	High	High	High	High	High	High	Carbamidomethyl [C155; C202; C211; C221]; TMT6plex [K99; K212]
FALSE	High	IsMasterProtein	P41252	Isoleucine--tRNA ligase, cytoplasmic OS=Homo sapiens OX=9606 GN=IARS PE=1 SV=2	0	108.47	22	20	22	20	1	1262	144.4	6.15	82.94	20	0	96.5	97.5	101.8	104	106	94.2	100.1	2541.7	2568.5	2681.6	2739.1	2791.5	2481	2637	2451.5	2509.3	2473.8	2739.1	2759.8	2260.9	2589.6	High	High	High	High	High	High	High	TMT6plex [K17; K371; K410; K617; K672; K816; K861; K929; K1042; K1051; K1125; K1150; K1244]; Carbamidomethyl [C336; C350; C357]; Acetyl [N-Term]
FALSE	High	IsMasterProtein	P37837	Transaldolase OS=Homo sapiens OX=9606 GN=TALDO1 PE=1 SV=2	0	108.333	46	18	31	18	1	337	37.5	6.81	107.73	18	0	104.3	91.2	96.6	96.6	111.4	112.7	87.1	4238.8	3706	3928.1	3928.2	4528.4	4581.3	3541.6	4088.3	3620.6	3623.7	3928.2	4476.9	4174.9	3477.9	High	High	High	High	High	High	High	TMT6plex [K19; K81; K115; K154; K203; K204; K215; K245; K258; K269; K277; K286; K292; K307; K321]; Carbamidomethyl [C250]; Oxidation [M303]
FALSE	High	IsMasterProtein	O14980	Exportin-1 OS=Homo sapiens OX=9606 GN=XPO1 PE=1 SV=1	0	108.322	22	18	25	18	1	1071	123.3	6.06	91.92	18	0	99.3	99.8	104.4	102.3	103.5	93.5	97.2	2118.9	2129.2	2226.9	2183.3	2207	1993.9	2074.3	2043.7	2080.1	2054.3	2183.3	2181.9	1817	2037	High	High	High	High	High	High	High	TMT6plex [K76; K88; K122; K172; K190; K339; K415; K426; K674; K680; K686; K810; K1023]; Carbamidomethyl [C34; C119; C164]
FALSE	High	IsMasterProtein	P49588	Alanine--tRNA ligase, cytoplasmic OS=Homo sapiens OX=9606 GN=AARS PE=1 SV=2	0	108.091	25	19	24	19	1	968	106.7	5.53	92.13	19	0	96.5	103.3	97	106.3	97.4	96.7	102.8	3084.6	3302.5	3101.1	3398.1	3115	3091.1	3286	2975.1	3226.4	2860.8	3398.1	3079.6	2816.9	3226.9	High	High	High	High	High	High	High	TMT6plex [K19; K165; K254; K272; K404; K486; K531; K584; K625; K650; K677; K869; K876; K930]; Carbamidomethyl [C525; C671; C901; C903]
FALSE	High	IsMasterProtein	O15031	Plexin-B2 OS=Homo sapiens OX=9606 GN=PLXNB2 PE=1 SV=3	0	107.926	14	21	25	21	1	1838	205	6.24	99.19	21	0	98.1	99.2	104.5	95.9	105.5	101.8	94.8	2735.3	2765.8	2913.5	2674.3	2940	2838.4	2643.2	2638.2	2702.1	2687.7	2674.3	2906.6	2586.6	2595.6	High	High	High	High	High	High	High	TMT6plex [K76; K77; K117; K1159; K1176; K1326; K1423; K1491; K1667; K1694; K1757; K1834]; Carbamidomethyl [C112; C767; C770; C948; C1149; C1484]
FALSE	High	IsMasterProtein	A0A0M3HER1	LIM and senescent cell antigen-like-containing domain protein 1 (Fragment) OS=Homo sapiens OX=9606 GN=LIMS1 PE=1 SV=1	0	107.924	59	14	39	1	1	209	24.4	9	132.89	14	0	88.9	116	87.6	106	94.8	97.2	109.5	174.8	228	172.1	208.3	186.3	191	215.2	168.6	222.7	158.8	208.3	184.2	174.1	211.3	High	High	High	High	High	High	High	Carbamidomethyl [C17; C20; C29; C32; C55; C58; C108; C111; C114; C117; C136; C184; C187]; TMT6plex [K12; K23; K46; K57; K60; K105; K120; K133; K137; K181; K185; K190; K196]; Succinyl [K23; K185]; Oxidation [M180]
FALSE	High	IsMasterProtein	P07585	Decorin OS=Homo sapiens OX=9606 GN=DCN PE=1 SV=1	0	107.46	41	14	48	13	1	359	39.7	8.54	172.61	14	0	114.9	94	68.2	71.6	64.8	173.2	113.2	4898.1	4006.6	2908.2	3052.7	2761.8	7380	4823.7	4724.2	3914.3	2682.8	3052.7	2730.4	6725.4	4736.9	High	High	High	High	High	High	High	Carbamidomethyl [C54; C67]; TMT6plex [K74; K77; K92; K97; K102; K116; K130; K200; K242; K249; K280; K292]; Oxidation [M199]
FALSE	High	IsMasterProtein	Q1HBJ4	Mitogen-activated protein kinase OS=Homo sapiens OX=9606 GN=MAPK1 PE=3 SV=1	0	107.358	37	16	36	12	1	360	41.4	6.98	127.87	16	6	95.9	102.7	104.8	96.5	98.4	94.4	107.2	4088.2	4376.6	4468.4	4114.2	4196.9	4026.6	4571.5	3943	4275.7	4122.1	4114.2	4149.2	3669.4	4489.2	High	High	High	High	High	High	High	TMT6plex [K99; K114; K151; K164; K203; K270; K285; K292; K300; K340; K344]; Oxidation [M98; M199]; Carbamidomethyl [C161; C166]; Succinyl [K151]
FALSE	High	IsMasterProtein	Q68CZ2	Tensin-3 OS=Homo sapiens OX=9606 GN=TNS3 PE=1 SV=2	0	107.291	20	21	30	18	1	1445	155.2	6.81	114.63	21	0	116.1	89.3	102.6	89.5	113	99.2	90.3	2487.7	1912.9	2198.8	1918.2	2420.2	2125.8	1934.1	2399.4	1868.8	2028.4	1918.2	2392.7	1937.2	1899.3	High	High	High	High	High	High	High	TMT6plex [K83; K157; K237; K304; K442; K816; K955; K1158; K1170; K1187; K1189; K1211; K1224; K1244; K1306; K1443]; Carbamidomethyl [C227; C615; C1241]
FALSE	High	IsMasterProtein	Q92629	Delta-sarcoglycan OS=Homo sapiens OX=9606 GN=SGCD PE=1 SV=2	0	107.117	47	12	27	12	1	289	32.1	9.11	106.49	12	0	90.7	107.3	95.8	105.1	99.8	94.1	107.3	3216	3804.2	3398.7	3729	3540	3336.6	3804.6	3101.8	3716.5	3135.3	3729	3499.8	3040.6	3736.1	High	High	High	High	High	High	High	TMT6plex [K23; K77; K91; K129; K136; K175; K205; K234; K239]; Carbamidomethyl [C220; C281; C288]
FALSE	High	IsMasterProtein	A0A384N5Z8	Epididymis secretory sperm binding protein OS=Homo sapiens OX=9606 PE=2 SV=1	0	107.065	34	19	26	18	1	707	76.1	9.44	97.47	19	1	97.8	101.1	97.6	105.2	95.9	95.2	107.3	2556.2	2643.3	2551.2	2751.1	2508.7	2488.3	2805.2	2465.4	2582.4	2353.5	2751.1	2480.2	2267.6	2754.7	High	High	High	High	High	High	High	TMT6plex [K208; K279; K314; K330; K338; K349; K421; K462; K518; K559; K703; K704]; Carbamidomethyl [C431]; Deamidated:18O(1) [N645]; Oxidation [M549; M557]
FALSE	High	IsMasterProtein	P61106	Ras-related protein Rab-14 OS=Homo sapiens OX=9606 GN=RAB14 PE=1 SV=4	0	107.023	62	11	21	10	1	215	23.9	6.21	86.38	11	0	103.8	101.2	98.8	98	106.5	98.1	93.5	2173.5	2120.4	2070.6	2053.5	2231.6	2054.4	1959	2096.3	2071.5	1910.1	2053.5	2206.2	1872.2	1923.8	High	High	High	High	High	High	High	TMT6plex [K24; K59; K125; K140; K156; K170; K171; K193]; Oxidation [M20]
FALSE	High	IsMasterProtein	A4D2Q0	Unc-84 homolog A (C. elegans) OS=Homo sapiens OX=9606 GN=UNC84A PE=4 SV=1	0	106.869	20	14	18	13	1	974	108.4	7.97	80.76	14	0	94.8	100.5	99.4	105.1	96	99	105.2	2087.9	2212.7	2188.3	2313.9	2112.6	2179	2316.2	2013.8	2161.7	2018.7	2313.9	2088.6	1985.7	2274.5	High	High	High	High	High	High	High	TMT6plex [K142; K581; K633; K733; K793; K826]; Carbamidomethyl [C121; C819]
FALSE	High	IsMasterProtein	P55036	26S proteasome non-ATPase regulatory subunit 4 OS=Homo sapiens OX=9606 GN=PSMD4 PE=1 SV=1	0	106.469	36	10	14	10	1	377	40.7	4.79	73.92	10	0	99.7	95.5	103.3	100.9	100.9	97.9	101.8	2117	2027.9	2193.3	2142	2143.7	2078.9	2162.4	2041.8	1981.2	2023.3	2142	2119.3	1894.5	2123.5	High	High	High	High	High	High	High	TMT6plex [K40; K98; K122; K126; K135; K152; K262; K365]; Carbamidomethyl [C37; C58]
FALSE	High	IsMasterProtein	Q59GY2	Ribosomal protein L4 variant (Fragment) OS=Homo sapiens OX=9606 PE=2 SV=1	0	106.392	37	17	27	17	1	441	49	11.02	105.11	17	0	105.6	86.8	104.5	104.3	101.4	93.9	103.5	3128.4	2570.2	3095.9	3089.8	3003.8	2782.7	3065	3017.3	2511	2856	3089.8	2969.7	2535.9	3009.9	High	High	High	High	High	High	High	TMT6plex [K43; K154; K171; K176; K177; K186; K195; K196; K233; K248; K297; K378]; Carbamidomethyl [C110; C139; C222; C264]; Oxidation [M109]
[truncated: 4,221 more rows]

## Sheet: Run 2
Checked	Protein FDR Confidence: Combined	Master	Accession	Description	Exp. q-value: Combined	Sum PEP Score	Coverage [%]	# Peptides	# PSMs	# Unique Peptides	# Protein Groups	# AAs	MW [kDa]	calc. pI	Score Sequest HT: Sequest HT	# Peptides (by Search Engine): Sequest HT	# Razor Peptides	Abundances (Scaled): F1: 126, Control	Abundances (Scaled): F1: 127N, Sample	Abundances (Scaled): F1: 127C, Sample	Abundances (Scaled): F1: 128N, Sample	Abundances (Scaled): F1: 130N, Sample	Abundances (Scaled): F1: 130C, Sample	Abundances (Scaled): F1: 131, Sample	Abundances (Normalized): F1: 126, Control	Abundances (Normalized): F1: 127N, Sample	Abundances (Normalized): F1: 127C, Sample	Abundances (Normalized): F1: 128N, Sample	Abundances (Normalized): F1: 130N, Sample	Abundances (Normalized): F1: 130C, Sample	Abundances (Normalized): F1: 131, Sample	Abundance: F1: 126, Control	Abundance: F1: 127N, Sample	Abundance: F1: 127C, Sample	Abundance: F1: 128N, Sample	Abundance: F1: 130N, Sample	Abundance: F1: 130C, Sample	Abundance: F1: 131, Sample	Found in Sample: [S1] F1: 126, Control	Found in Sample: [S2] F1: 127N, Sample	Found in Sample: [S3] F1: 127C, Sample	Found in Sample: [S4] F1: 128N, Sample	Found in Sample: [S5] F1: 130N, Sample	Found in Sample: [S6] F1: 130C, Sample	Found in Sample: [S7] F1: 131, Sample	Modifications
[truncated: 5,219 more rows]

[truncated: 1 more sheets: Run 3]
